# Supplementary material for: Direct RNA Sequencing Reveals Sex-Biased Transcriptomic and Epitranscriptomic Regulation in Procambarus clarkii
Source: Biology (Basel). 2025 Dec 8;14(12):1757. doi: 10.3390/biology14121757 (PMC12731033; doi:10.3390/biology14121757)
Supplement: Supplementary file 1 [file biology-14-01757-s001.zip]

Archive with 6 entries (6 files):
- +Table S1 primers.pdf
- +Table S2.pdf
- Table S3. DEG isoform.xlsx
- Table S4 key genes related sex differentiation.pdf
- Table S5 Genes with sexually dimorphic m6A methylation.xls
- Table S6 Genes with sexually dimorphic psU modification.xls
