# Supplementary material for: Direct RNA Sequencing Reveals Sex-Biased Transcriptomic and Epitranscriptomic Regulation in Procambarus clarkii
Source: Biology (Basel). 2025 Dec 8;14(12):1757. doi: 10.3390/biology14121757 (PMC12731033; doi:10.3390/biology14121757)
Supplement: Supplementary file 1 [file biology-14-01757-s001.zip › Table S3. DEG isoform.xlsx]

## Sheet: Sheet1
TranscriptID	treatment	control	baseMeanTreatment	baseMeanControl	baseMean	log2FoldChange	lfcSE	stat	pvalue	padj	O1	O2	T1	T2	diffType	gene_id	gene_name	go	kegg	pathway	cog	nr	pfam	tf	uniprot
Pclarkia002096.1	O	T	18.9551	2.69594	10.8255	2.80598	1.07348	2.6139	0.00895153	0.0138901	0.11529	0.208369	0.016224	0.031825	Up	Pclarkia002096	-	-	K11647//SMARCA2_4`SWI/SNF-related matrix-associated actin-dependent regulator of chromatin subfamily A member 2/4 [EC:5.6.2.-]	ko03082//ATP-dependent chromatin remodeling`Genetic Information Processing`Chromosome	-	XP_045606226.1//transcription activator BRG1-like isoform X3`[Procambarus clarkii]	PF08880.16//QLQ`QLQ;PF07529.18//HSA`HSA domain;PF07533.21//BRK`BRK domain;PF04851.20//ResIII`Type III restriction enzyme, res subunit;PF00176.28//SNF2-rel_dom`SNF2-related domain;PF00270.34//DEAD`DEAD/DEAH box helicase;PF11496.13//HDA2-3`Class II histone deacetylase complex subunits 2 and 3;PF00271.36//Helicase_C`Helicase conserved C-terminal domain;PF14619.11//SnAC`Snf2-ATP coupling, chromatin r…	MYB//https://guolab.wchscu.cn/AnimalTFDB4/#/detail/TF/Pygocentrus_nattereri/MYB	tr|A0AAE1F5T9|A0AAE1F5T9_PETCI//Uncharacterized protein {ECO:0000313|EMBL:KAK3867676.1} OS=Petrolisthes cinctipes (Flat porcelain crab) {ECO:0000313|EMBL:KAK3867676.1} PE=4
Pclarkia002096.t1	O	T	126.323	270.801	198.562	-1.09919	0.290718	-3.78096	0.000156226	0.000372641	1.04624	0.943821	2.08314	2.23751	Down	Pclarkia002096	-	-	K11647//SMARCA2_4`SWI/SNF-related matrix-associated actin-dependent regulator of chromatin subfamily A member 2/4 [EC:5.6.2.-]	ko03082//ATP-dependent chromatin remodeling`Genetic Information Processing`Chromosome	-	XP_045606227.1//transcription activator BRG1-like isoform X4`[Procambarus clarkii]	PF00271.36//Helicase_C`Helicase conserved C-terminal domain;PF14619.11//SnAC`Snf2-ATP coupling, chromatin remodelling complex	MYB//https://guolab.wchscu.cn/AnimalTFDB4/#/detail/TF/Pygocentrus_nattereri/MYB	tr|A0AAE1FE36|A0AAE1FE36_PETCI//Uncharacterized protein {ECO:0000313|EMBL:KAK3871931.1} OS=Petrolisthes cinctipes (Flat porcelain crab) {ECO:0000313|EMBL:KAK3867677.1} PE=4
Pclarkia002873.1	O	T	34.0191	10.038	22.0285	1.76059	0.737035	2.38875	0.0169057	0.0245042	0.245962	0.173084	0.046303	0.080622	Up	Pclarkia002873	-	GO:0031490//chromatin DNA binding`molecular_function`Binding to DNA that is assembled into chromatin. [GOC:mah];GO:0005634//nucleus`cellular_component`A membrane-bounded organelle of eukaryotic cells in which chromosomes are housed and replicated. In most cells, the nucleus contains all of the cell's chromosomes except the organellar chromosomes, and is the site of RNA synthesis and processing. I…	K26273//SBNO, SNO, FGT1`protein strawberry notch	-	-	XP_045618680.1//protein strawberry notch homolog 1-like isoform X9`[Procambarus clarkii]	PF13872.11//AAA_34`P-loop containing NTP hydrolase pore-1;PF04851.20//ResIII`Type III restriction enzyme, res subunit;PF13871.11//Helicase_C_4`C-terminal domain on Strawberry notch homologue	-	tr|A0A8J5ND44|A0A8J5ND44_HOMAM//Strawberry notch 1-like {ECO:0000313|EMBL:KAG7177071.1} OS=Homarus americanus (American lobster) ORFNames=Hamer_G000297 {ECO:0000313|EMBL:KAG7177071.1} PE=3
Pclarkia002873.t1	O	T	155.932	422.35	289.141	-1.43607	0.275705	-5.2087	1.90E-07	8.37E-07	1.13414	0.958451	2.98415	2.75817	Down	Pclarkia002873	-	GO:0031490//chromatin DNA binding`molecular_function`Binding to DNA that is assembled into chromatin. [GOC:mah];GO:0005634//nucleus`cellular_component`A membrane-bounded organelle of eukaryotic cells in which chromosomes are housed and replicated. In most cells, the nucleus contains all of the cell's chromosomes except the organellar chromosomes, and is the site of RNA synthesis and processing. I…	K26273//SBNO, SNO, FGT1`protein strawberry notch	-	-	XP_045618679.1//protein strawberry notch homolog 1-like isoform X8`[Procambarus clarkii]	PF13871.11//Helicase_C_4`C-terminal domain on Strawberry notch homologue	-	tr|A0A8J5ND44|A0A8J5ND44_HOMAM//Strawberry notch 1-like {ECO:0000313|EMBL:KAG7177071.1} OS=Homarus americanus (American lobster) ORFNames=Hamer_G000297 {ECO:0000313|EMBL:KAG7177071.1} PE=3
Pclarkia005647.1	O	T	245.016	80.6265	162.821	1.60477	0.343779	4.66804	3.04E-06	1.06E-05	2.71157	2.39458	0.987365	0.713891	Up	Pclarkia005647	-	-	K11492//NCAPG2, LUZP5`condensin-2 complex subunit G2	-	-	XP_045616165.1//condensin-2 complex subunit G2-like isoform X4`[Procambarus clarkii]	PF12422.13//Condensin2nSMC`Condensin II non structural maintenance of chromosomes subunit	-	tr|A0AAE1FKW4|A0AAE1FKW4_PETCI//Uncharacterized protein {ECO:0000313|EMBL:KAK3876118.1} OS=Petrolisthes cinctipes (Flat porcelain crab) ORFNames=Pcinc_019064 {ECO:0000313|EMBL:KAK3876118.1} PE=4
Pclarkia005647.t1	O	T	161.623	359.453	260.538	-1.15425	0.269329	-4.28563	1.82E-05	5.39E-05	2.28614	2.70748	5.56564	5.65405	Down	Pclarkia005647	-	GO:0005634//nucleus`cellular_component`A membrane-bounded organelle of eukaryotic cells in which chromosomes are housed and replicated. In most cells, the nucleus contains all of the cell's chromosomes except the organellar chromosomes, and is the site of RNA synthesis and processing. In some species, or in specialized cell types, RNA metabolism or DNA replication may be absent. [GOC:go_curators]…	K11492//NCAPG2, LUZP5`condensin-2 complex subunit G2	-	-	XP_045616165.1//condensin-2 complex subunit G2-like isoform X4`[Procambarus clarkii]	-	-	tr|A0A423TPK6|A0A423TPK6_PENVA//Putative condensin-2 complex subunit G2 {ECO:0000313|EMBL:ROT78378.1} OS=Penaeus vannamei (Whiteleg shrimp) (Litopenaeus vannamei) ORFNames=C7M84_002899 {ECO:0000313|EMBL:ROT78378.1} PE=4
Pclarkia008134.1	O	T	131.756	7.73839	69.7472	4.08661	0.515203	7.93203	2.16E-15	3.20E-14	0.682077	0.715955	0.035129	0.048437	Up	Pclarkia008134	-	GO:0016342//catenin complex`cellular_component`Complex of peripheral cytoplasmic proteins (alpha-, beta- and gamma-catenin) that interact with the cytoplasmic region of uvomorulin/E-cadherin to connect it to the actin cytoskeleton. [ISBN:0198599323];GO:0048589//developmental growth`biological_process`The increase in size or mass of an entire organism, a part of an organism or a cell, where the in…	K16506//FAT1_2_3`protocadherin Fat 1/2/3	-	-	XP_045590269.1//putative neural-cadherin 2, partial`[Procambarus clarkii]	PF00028.22//Cadherin`Cadherin domain;PF00054.29//Laminin_G_1`Laminin G domain;PF02210.30//Laminin_G_2`Laminin G domain;PF00008.32//EGF`EGF-like domain	-	tr|A0A8J5JRA0|A0A8J5JRA0_HOMAM//Neural-cadherin-like 14 {ECO:0000313|EMBL:KAG7160255.1} OS=Homarus americanus (American lobster) ORFNames=Hamer_G021725 {ECO:0000313|EMBL:KAG7160255.1} PE=4
Pclarkia008134.t1	O	T	0.595237	17.0151	8.80516	-4.77405	1.75823	-2.71526	0.00662231	0.0106163	0.021812	0	0.256643	0.379431	Down	Pclarkia008134	-	GO:0007219//Notch signaling pathway`biological_process`The series of molecular signals initiated by an extracellular ligand binding to the receptor Notch on the surface of a target cell, and ending with the regulation of a downstream cellular process, e.g. transcription. [GOC:go_curators, GOC:signaling];GO:0016020//membrane`cellular_component`A lipid bilayer along with all the proteins and protei…	-	-	-	XP_045590269.1//putative neural-cadherin 2, partial`[Procambarus clarkii]	-	-	tr|A0A8J5JSJ9|A0A8J5JSJ9_HOMAM//Neural-cadherin 2-like 1 {ECO:0000313|EMBL:KAG7163365.1} Fragment OS=Homarus americanus (American lobster) ORFNames=Hamer_G004501 {ECO:0000313|EMBL:KAG7163365.1} PE=4
Pclarkia009027.1	O	T	33.2556	1.55393	17.4048	4.41894	1.0128	4.36309	1.28E-05	3.93E-05	0.2342	0.295233	0.012809	0.012008	Up	Pclarkia009027	-	GO:0031431//Dbf4-dependent protein kinase complex`cellular_component`A heterodimeric protein complex required for the activation of DNA replication origins; comprises a catalytic subunit and a regulatory subunit (in Saccharomyces, Cdc7p and Dbf4p, respectively); complexes identified in other species generally contain proteins related to the Saccharomyces proteins. [PMID:12045100];GO:0010571//posi…	K06629//DBF4, ASK`protein DBF4	-	-	XP_045612589.1//protein piccolo-like isoform X2`[Procambarus clarkii]	PF07535.17//zf-DBF`DBF zinc finger	-	tr|A0A8J5JWR6|A0A8J5JWR6_HOMAM//DBF4 A-like {ECO:0000313|EMBL:KAG7166007.1} OS=Homarus americanus (American lobster) ORFNames=Hamer_G011935 {ECO:0000313|EMBL:KAG7166007.1} PE=4
Pclarkia009027.t1	O	T	102.713	356.064	229.389	-1.79093	0.333829	-5.3648	8.10E-08	3.81E-07	0.640955	0.456232	1.83198	2.01336	Down	Pclarkia009027	-	GO:0031431//Dbf4-dependent protein kinase complex`cellular_component`A heterodimeric protein complex required for the activation of DNA replication origins; comprises a catalytic subunit and a regulatory subunit (in Saccharomyces, Cdc7p and Dbf4p, respectively); complexes identified in other species generally contain proteins related to the Saccharomyces proteins. [PMID:12045100];GO:0010571//posi…	K13172//SRRM2, SRM300`serine/arginine repetitive matrix protein 2	-	-	XP_045612589.1//protein piccolo-like isoform X2`[Procambarus clarkii]	-	-	tr|A0A8J5JWR6|A0A8J5JWR6_HOMAM//DBF4 A-like {ECO:0000313|EMBL:KAG7166007.1} OS=Homarus americanus (American lobster) ORFNames=Hamer_G011935 {ECO:0000313|EMBL:KAG7166007.1} PE=4
Pclarkia013757.1	O	T	110.329	15.4612	62.8953	2.83471	0.565841	5.00973	5.45E-07	2.20E-06	2.46753	1.48699	0.217888	0.341334	Up	Pclarkia013757	-	-	K11339//MORF4L1, MRG15, EAF3`mortality factor 4-like protein 1	ko03082//ATP-dependent chromatin remodeling`Genetic Information Processing`Chromosome	-	XP_045617666.1//mortality factor 4-like protein 1 isoform X9`[Procambarus clarkii]	PF22732.1//MSL3_chromo-like`MSL3 chromodomain-like;PF11717.13//Tudor-knot`RNA binding activity-knot of a chromodomain;PF05712.18//MRG`MRG	-	tr|A0AAE1K9P8|A0AAE1K9P8_PETCI//Uncharacterized protein {ECO:0000313|EMBL:KAK3866275.1} OS=Petrolisthes cinctipes (Flat porcelain crab) ORFNames=Pcinc_028181 {ECO:0000313|EMBL:KAK3866275.1} PE=4
Pclarkia013757.t1	O	T	114.662	1077.64	596.153	-3.23409	0.250211	-12.9254	3.23E-38	2.48E-36	0.743818	0.89626	7.74708	7.82489	Down	Pclarkia013757	-	-	K11339//MORF4L1, MRG15, EAF3`mortality factor 4-like protein 1	ko03082//ATP-dependent chromatin remodeling`Genetic Information Processing`Chromosome	-	XP_045617666.1//mortality factor 4-like protein 1 isoform X9`[Procambarus clarkii]	PF22732.1//MSL3_chromo-like`MSL3 chromodomain-like;PF11717.13//Tudor-knot`RNA binding activity-knot of a chromodomain;PF05712.18//MRG`MRG	-	tr|A0AAE1K9P8|A0AAE1K9P8_PETCI//Uncharacterized protein {ECO:0000313|EMBL:KAK3866275.1} OS=Petrolisthes cinctipes (Flat porcelain crab) ORFNames=Pcinc_028181 {ECO:0000313|EMBL:KAK3866275.1} PE=4
Pclarkia001317.1	O	T	2.44195	16.8375	9.63971	-2.76803	1.25995	-2.19693	0.0280252	0.0385834	0.05635	0.022318	0.406259	0.165717	Down	Pclarkia001317	-	GO:0009056//catabolic process`biological_process`The chemical reactions and pathways resulting in the breakdown of substances, including the breakdown of carbon compounds with the liberation of energy for use by the cell or organism. [ISBN:0198547684];GO:0008270//zinc ion binding`molecular_function`Binding to a zinc ion (Zn). [GOC:ai]	K07048//PTER, php`phosphotriesterase-related protein	-	-	XP_045624915.1//phosphotriesterase-related protein-like isoform X1`[Procambarus clarkii]	PF02126.23//PTE`Phosphotriesterase family	-	tr|A0A3R7LYV0|A0A3R7LYV0_PENVA//Phosphotriesterase-related protein {ECO:0000256|ARBA:ARBA00020475} Parathion hydrolase-related protein {ECO:0000256|ARBA:ARBA00029607} OS=Penaeus vannamei (Whiteleg shrimp) (Litopenaeus vannamei) ORFNames=C7M84_014984 {ECO:0000313|EMBL:ROT66984.1} PE=3
Pclarkia001317.t1	O	T	68.7553	16.2694	42.5124	2.07984	0.54252	3.83366	0.00012625	0.000308528	1.4126	1.06626	0.263778	0.330579	Up	Pclarkia001317	-	GO:0009056//catabolic process`biological_process`The chemical reactions and pathways resulting in the breakdown of substances, including the breakdown of carbon compounds with the liberation of energy for use by the cell or organism. [ISBN:0198547684];GO:0008270//zinc ion binding`molecular_function`Binding to a zinc ion (Zn). [GOC:ai]	K07048//PTER, php`phosphotriesterase-related protein	-	-	XP_045624917.1//phosphotriesterase-related protein-like isoform X3`[Procambarus clarkii]	PF02126.23//PTE`Phosphotriesterase family	-	tr|A0A8J5N7K7|A0A8J5N7K7_HOMAM//Phosphotriesterase-related protein {ECO:0000256|ARBA:ARBA00020475} Parathion hydrolase-related protein {ECO:0000256|ARBA:ARBA00029607} OS=Homarus americanus (American lobster) ORFNames=Hamer_G001245 {ECO:0000313|EMBL:KAG7175221.1} PE=3
Pclarkia001433.1	O	T	38.3225	9.03661	23.6795	2.08724	0.855781	2.43899	0.0147284	0.0216776	0.391912	0.524851	0.174591	0.04542	Up	Pclarkia001433	-	GO:0005634//nucleus`cellular_component`A membrane-bounded organelle of eukaryotic cells in which chromosomes are housed and replicated. In most cells, the nucleus contains all of the cell's chromosomes except the organellar chromosomes, and is the site of RNA synthesis and processing. In some species, or in specialized cell types, RNA metabolism or DNA replication may be absent. [GOC:go_curators]…	K11723//BRD7`bromodomain-containing protein 7	ko03082//ATP-dependent chromatin remodeling`Genetic Information Processing`Chromosome	-	XP_045621139.1//bromodomain-containing protein 7-like`[Procambarus clarkii]	PF00439.30//Bromodomain`Bromodomain;PF12024.13//DUF3512`Domain of unknown function (DUF3512)	MBD//https://guolab.wchscu.cn/AnimalTFDB4/#/detail/TF/Mus_musculus/MBD	tr|A0A8J5K7U4|A0A8J5K7U4_HOMAM//Bromodomain-containing protein 7-like {ECO:0000313|EMBL:KAG7170896.1} OS=Homarus americanus (American lobster) ORFNames=Hamer_G012465 {ECO:0000313|EMBL:KAG7170896.1} PE=4
Pclarkia001433.t1	O	T	48.0293	146.1	97.0648	-1.60449	0.365639	-4.38818	1.14E-05	3.55E-05	0.765031	0.763341	2.44727	2.25262	Down	Pclarkia001433	-	GO:0005634//nucleus`cellular_component`A membrane-bounded organelle of eukaryotic cells in which chromosomes are housed and replicated. In most cells, the nucleus contains all of the cell's chromosomes except the organellar chromosomes, and is the site of RNA synthesis and processing. In some species, or in specialized cell types, RNA metabolism or DNA replication may be absent. [GOC:go_curators]…	K11723//BRD7`bromodomain-containing protein 7	ko03082//ATP-dependent chromatin remodeling`Genetic Information Processing`Chromosome	-	XP_045621139.1//bromodomain-containing protein 7-like`[Procambarus clarkii]	PF12024.13//DUF3512`Domain of unknown function (DUF3512)	-	tr|A0A8J5K7U4|A0A8J5K7U4_HOMAM//Bromodomain-containing protein 7-like {ECO:0000313|EMBL:KAG7170896.1} OS=Homarus americanus (American lobster) ORFNames=Hamer_G012465 {ECO:0000313|EMBL:KAG7170896.1} PE=4
Pclarkia002332.1	O	T	128.994	414.016	271.505	-1.68048	0.316353	-5.31205	1.08E-07	4.98E-07	1.13683	0.892218	3.66937	2.9317	Down	Pclarkia002332	-	-	-	-	-	XP_045601303.1//uncharacterized protein LOC123760007`[Procambarus clarkii]	-	-	tr|A0A8J5JNG8|A0A8J5JNG8_HOMAM//Uncharacterized protein {ECO:0000313|EMBL:KAG7159416.1} OS=Homarus americanus (American lobster) ORFNames=Hamer_G004041 {ECO:0000313|EMBL:KAG7159416.1} PE=4
Pclarkia002332.t1	O	T	199.885	96.3903	148.138	1.05169	0.313781	3.35168	0.000803227	0.00161298	1.21298	1.45575	0.686818	0.614593	Up	Pclarkia002332	-	-	-	-	-	XP_045601303.1//uncharacterized protein LOC123760007`[Procambarus clarkii]	-	-	tr|A0A8J5JNG8|A0A8J5JNG8_HOMAM//Uncharacterized protein {ECO:0000313|EMBL:KAG7159416.1} OS=Homarus americanus (American lobster) ORFNames=Hamer_G004041 {ECO:0000313|EMBL:KAG7159416.1} PE=4
Pclarkia002741.1	O	T	18.4061	90.2428	54.3245	-2.28498	0.5793	-3.94438	8.00E-05	0.000205651	0.103289	0.051867	0.338254	0.428292	Down	Pclarkia002741	-	GO:0042274//ribosomal small subunit biogenesis`biological_process`A cellular process that results in the biosynthesis of constituent macromolecules, assembly, and arrangement of constituent parts of a small ribosomal subunit; includes transport to the sites of protein synthesis. [GOC:jl];GO:0003723//RNA binding`molecular_function`Binding to an RNA molecule or a portion thereof. [GOC:jl, GOC:mah];…	K17583//NOM1`nucleolar MIF4G domain-containing protein 1	-	-	XP_045599167.1//uncharacterized protein LOC123758675`[Procambarus clarkii]	PF02854.24//MIF4G`MIF4G domain;PF02847.22//MA3`MA3 domain	-	tr|A0A8J5JJR1|A0A8J5JJR1_HOMAM//Nucleolar MIF4G domain-containing protein 1-like {ECO:0000313|EMBL:KAG7158581.1} OS=Homarus americanus (American lobster) ORFNames=Hamer_G020597 {ECO:0000313|EMBL:KAG7158581.1} PE=4
Pclarkia002741.t1	O	T	19.1234	0.776963	9.95016	4.62418	1.39132	3.3236	0.00088862	0.00176452	0.131514	0.082058	0.004533	0.004261	Up	Pclarkia002741	-	GO:0042274//ribosomal small subunit biogenesis`biological_process`A cellular process that results in the biosynthesis of constituent macromolecules, assembly, and arrangement of constituent parts of a small ribosomal subunit; includes transport to the sites of protein synthesis. [GOC:jl];GO:0003723//RNA binding`molecular_function`Binding to an RNA molecule or a portion thereof. [GOC:jl, GOC:mah];…	K17583//NOM1`nucleolar MIF4G domain-containing protein 1	-	-	XP_045599167.1//uncharacterized protein LOC123758675`[Procambarus clarkii]	PF02854.24//MIF4G`MIF4G domain;PF02847.22//MA3`MA3 domain	-	tr|A0A8J5JJR1|A0A8J5JJR1_HOMAM//Nucleolar MIF4G domain-containing protein 1-like {ECO:0000313|EMBL:KAG7158581.1} OS=Homarus americanus (American lobster) ORFNames=Hamer_G020597 {ECO:0000313|EMBL:KAG7158581.1} PE=4
Pclarkia004945.1	O	T	205.046	36.8979	120.972	2.4757	0.456731	5.42047	5.94E-08	2.87E-07	2.06398	1.19132	0.306936	0.292021	Up	Pclarkia004945	-	-	K19613//SHOC2, SUR8`leucine-rich repeat protein SHOC2	-	-	XP_045620323.1//ras suppressor protein 1-like`[Procambarus clarkii]	PF12799.12//LRR_4`Leucine Rich repeats (2 copies);PF13855.11//LRR_8`Leucine rich repeat	-	tr|A0AAE1G5W3|A0AAE1G5W3_PETCI//Uncharacterized protein {ECO:0000313|EMBL:KAK3886752.1} OS=Petrolisthes cinctipes (Flat porcelain crab) ORFNames=Pcinc_009127 {ECO:0000313|EMBL:KAK3886752.1} PE=4
Pclarkia004945.t1	O	T	4.28866	47.8437	26.0662	-3.46533	0.896222	-3.8666	0.000110365	0.000274042	0.076185	0.034328	0.42908	0.813907	Down	Pclarkia004945	-	-	K19613//SHOC2, SUR8`leucine-rich repeat protein SHOC2	-	-	XP_045620323.1//ras suppressor protein 1-like`[Procambarus clarkii]	PF13855.11//LRR_8`Leucine rich repeat	-	tr|A0AAE1G5W3|A0AAE1G5W3_PETCI//Uncharacterized protein {ECO:0000313|EMBL:KAK3886752.1} OS=Petrolisthes cinctipes (Flat porcelain crab) ORFNames=Pcinc_009127 {ECO:0000313|EMBL:KAK3886752.1} PE=4
Pclarkia005508.1	O	T	56.1944	173.915	115.055	-1.63003	0.342482	-4.75946	1.94E-06	7.05E-06	0.198194	0.206055	0.629459	0.63534	Down	Pclarkia005508	-	-	K10661//MARCH6, DOA10`E3 ubiquitin-protein ligase MARCH6 [EC:2.3.2.27]	ko04141//Protein processing in endoplasmic reticulum`Genetic Information Processing`Folding, sorting and degradation	-	XP_045617404.1//E3 ubiquitin-protein ligase MARCHF6-like isoform X6`[Procambarus clarkii]	PF12906.12//RINGv`RING-variant domain	-	tr|A0AAE1FE76|A0AAE1FE76_PETCI//Uncharacterized protein {ECO:0000313|EMBL:KAK3871775.1} OS=Petrolisthes cinctipes (Flat porcelain crab) ORFNames=Pcinc_023101 {ECO:0000313|EMBL:KAK3871775.1} PE=4
Pclarkia005508.t1	O	T	33.9581	0.776963	17.3675	5.45217	1.27525	4.27536	1.91E-05	5.61E-05	0.362308	0.23844	0.007245	0.006809	Up	Pclarkia005508	-	-	K10661//MARCH6, DOA10`E3 ubiquitin-protein ligase MARCH6 [EC:2.3.2.27]	ko04141//Protein processing in endoplasmic reticulum`Genetic Information Processing`Folding, sorting and degradation	-	XP_045617404.1//E3 ubiquitin-protein ligase MARCHF6-like isoform X6`[Procambarus clarkii]	PF12906.12//RINGv`RING-variant domain	-	tr|A0AAE1FE76|A0AAE1FE76_PETCI//Uncharacterized protein {ECO:0000313|EMBL:KAK3871775.1} OS=Petrolisthes cinctipes (Flat porcelain crab) ORFNames=Pcinc_023101 {ECO:0000313|EMBL:KAK3871775.1} PE=4
Pclarkia006746.1	O	T	12.927	1.17325	7.05012	3.47064	1.37344	2.52697	0.0115051	0.0173775	0.133231	0.077446	0.013135	0.006173	Up	Pclarkia006746	-	-	K08595//SENP6`sentrin-specific protease 6 [EC:3.4.22.68]	-	-	XP_045597896.1//uncharacterized protein LOC123757949 isoform X6`[Procambarus clarkii]	PF02902.24//Peptidase_C48`Ulp1 protease family, C-terminal catalytic domain	-	tr|A0AAE1TXN7|A0AAE1TXN7_9EUCA//Uncharacterized protein {ECO:0000313|EMBL:KAK4302493.1} OS=Petrolisthes manimaculis ORFNames=Pmani_025421 {ECO:0000313|EMBL:KAK4302493.1} PE=4
Pclarkia006746.t1	O	T	54.5307	119.162	86.8465	-1.12961	0.377693	-2.99081	0.00278239	0.00489764	0.305864	0.367318	0.731229	0.748086	Down	Pclarkia006746	-	-	K08595//SENP6`sentrin-specific protease 6 [EC:3.4.22.68]	-	-	XP_045597893.1//uncharacterized protein LOC123757949 isoform X3`[Procambarus clarkii]	PF02902.24//Peptidase_C48`Ulp1 protease family, C-terminal catalytic domain	-	tr|A0AAE1TXN7|A0AAE1TXN7_9EUCA//Uncharacterized protein {ECO:0000313|EMBL:KAK4302493.1} OS=Petrolisthes manimaculis ORFNames=Pmani_025421 {ECO:0000313|EMBL:KAK4302493.1} PE=4
Pclarkia009931.1	O	T	96.8368	30.9223	63.8796	1.64526	0.470534	3.49658	0.000471258	0.00100442	1.04582	1.11855	0.270813	0.424244	Up	Pclarkia009931	-	GO:0016311//dephosphorylation`biological_process`The process of removing one or more phosphoric (ester or anhydride) residues from a molecule. [ISBN:0198506732];GO:0048666//neuron development`biological_process`The process whose specific outcome is the progression of a neuron over time, from initial commitment of the cell to a specific fate, to the fully functional differentiated cell. [GOC:dph];…	K13297//PTPRT`receptor-type tyrosine-protein phosphatase T [EC:3.1.3.48]	-	-	XP_045610618.1//receptor-type tyrosine-protein phosphatase kappa-like`[Procambarus clarkii]	PF00102.32//Y_phosphatase`Protein-tyrosine phosphatase	-	tr|A0A8J5JN01|A0A8J5JN01_HOMAM//Receptor-type tyrosine-protein phosphatase kappa-like {ECO:0000313|EMBL:KAG7156084.1} OS=Homarus americanus (American lobster) ORFNames=Hamer_G021296 {ECO:0000313|EMBL:KAG7156084.1} PE=4
Pclarkia009931.t1	O	T	0	14.3972	7.19862	-5.96826	1.88427	-3.16741	0.00153802	0.00287712	0	0	0.235361	0.184714	Down	Pclarkia009931	-	-	-	-	-	-	-	-	-
Pclarkia010199.1	O	T	22.5876	3.91606	13.2518	2.53171	0.947418	2.67222	0.00753507	0.0119242	0.184994	0.234954	0.0526	0.02145	Up	Pclarkia010199	-	GO:0006508//proteolysis`biological_process`The hydrolysis of proteins into smaller polypeptides and/or amino acids by cleavage of their peptide bonds. [GOC:bf, GOC:mah];GO:0004197//cysteine-type endopeptidase activity`molecular_function`Catalysis of the hydrolysis of internal, alpha-peptide bonds in a polypeptide chain by a mechanism in which the sulfhydryl group of a cysteine residue at the acti…	K04398//CASP8`caspase 8 [EC:3.4.22.61]	ko04214//Apoptosis - fly`Cellular Processes`Cell growth and death;ko04215//Apoptosis - multiple species`Cellular Processes`Cell growth and death;ko04624//Toll and Imd signaling pathway`Organismal Systems`Immune system	-	XP_045609300.1//uncharacterized protein LOC123765010 isoform X1`[Procambarus clarkii]	PF00656.27//Peptidase_C14`Caspase domain	-	tr|A0A8J5NBU7|A0A8J5NBU7_HOMAM//Caspase-7-like {ECO:0000313|EMBL:KAG7176779.1} OS=Homarus americanus (American lobster) ORFNames=Hamer_G023481 {ECO:0000313|EMBL:KAG7176779.1} PE=3
Pclarkia010199.t1	O	T	44.9921	91.2854	68.1387	-1.02112	0.404289	-2.52572	0.0115461	0.0174327	0.575839	0.618996	1.25738	1.19158	Down	Pclarkia010199	-	GO:0006508//proteolysis`biological_process`The hydrolysis of proteins into smaller polypeptides and/or amino acids by cleavage of their peptide bonds. [GOC:bf, GOC:mah];GO:0004197//cysteine-type endopeptidase activity`molecular_function`Catalysis of the hydrolysis of internal, alpha-peptide bonds in a polypeptide chain by a mechanism in which the sulfhydryl group of a cysteine residue at the acti…	-	-	-	XP_045609302.1//caspase A-like isoform X2`[Procambarus clarkii]	-	-	tr|A0A8J5NBU7|A0A8J5NBU7_HOMAM//Caspase-7-like {ECO:0000313|EMBL:KAG7176779.1} OS=Homarus americanus (American lobster) ORFNames=Hamer_G023481 {ECO:0000313|EMBL:KAG7176779.1} PE=3
Pclarkia013387.1	O	T	36.1708	10.1005	23.1356	1.84087	0.648668	2.83792	0.00454085	0.00758306	0.283931	0.284162	0.083005	0.077281	Up	Pclarkia013387	-	GO:0005634//nucleus`cellular_component`A membrane-bounded organelle of eukaryotic cells in which chromosomes are housed and replicated. In most cells, the nucleus contains all of the cell's chromosomes except the organellar chromosomes, and is the site of RNA synthesis and processing. In some species, or in specialized cell types, RNA metabolism or DNA replication may be absent. [GOC:go_curators]…	K09191//GTF3A`general transcription factor IIIA	-	-	XP_045621048.1//uncharacterized protein LOC123772112 isoform X2`[Procambarus clarkii]	-	-	tr|A0A8J5NB89|A0A8J5NB89_HOMAM//Zinc finger protein ZFAT-like {ECO:0000313|EMBL:KAG7176875.1} OS=Homarus americanus (American lobster) ORFNames=Hamer_G000068 {ECO:0000313|EMBL:KAG7176875.1} PE=4
Pclarkia013387.t1	O	T	42.3209	100.359	71.34	-1.25021	0.473285	-2.64157	0.00825239	0.0129203	0.390898	0.653033	1.12955	1.37176	Down	Pclarkia013387	-	GO:0005634//nucleus`cellular_component`A membrane-bounded organelle of eukaryotic cells in which chromosomes are housed and replicated. In most cells, the nucleus contains all of the cell's chromosomes except the organellar chromosomes, and is the site of RNA synthesis and processing. In some species, or in specialized cell types, RNA metabolism or DNA replication may be absent. [GOC:go_curators]…	K24385//MYNN`myoneurin	-	-	XP_045621044.1//uncharacterized protein LOC123772112 isoform X1`[Procambarus clarkii]	-	-	tr|A0A8J5NB89|A0A8J5NB89_HOMAM//Zinc finger protein ZFAT-like {ECO:0000313|EMBL:KAG7176875.1} OS=Homarus americanus (American lobster) ORFNames=Hamer_G000068 {ECO:0000313|EMBL:KAG7176875.1} PE=4
Pclarkia013704.1	O	T	130.124	3.09223	66.608	5.39122	0.683142	7.89181	2.98E-15	4.34E-14	1.23618	0.937309	0.020435	0.031965	Up	Pclarkia013704	-	GO:0030198//extracellular matrix organization`biological_process`A process that is carried out at the cellular level which results in the assembly, arrangement of constituent parts, or disassembly of an extracellular matrix. [GOC:mah]	K06823//COL18A`collagen type XVIII alpha	-	-	XP_045620541.1//collagen alpha-1(I) chain-like`[Procambarus clarkii]	PF01391.23//Collagen`Collagen triple helix repeat (20 copies);PF20010.4//Collagen_trimer`Collagen trimerization domain;PF06482.16//Endostatin`Collagenase NC10 and Endostatin	-	tr|A0A6A7FZS1|A0A6A7FZS1_9CRUS//Collagen alpha-1(XVIII) chain-like isoform X4 {ECO:0000313|EMBL:LAC23714.1} OS=Hirondellea gigas PE=2
Pclarkia013704.t1	O	T	0	25.468	12.734	-6.79193	1.75417	-3.87187	0.000108003	0.000268816	0	0	0.759326	1.42779	Down	Pclarkia013704	-	GO:0005581//collagen trimer`cellular_component`A protein complex consisting of three collagen chains assembled into a left-handed triple helix. These trimers typically assemble into higher order structures. [GOC:dos, GOC:mah, ISBN:0721639976, PMID:19693541, PMID:21421911]	K06823//COL18A`collagen type XVIII alpha	-	-	XP_045620541.1//collagen alpha-1(I) chain-like`[Procambarus clarkii]	-	-	tr|A0A5B7CP35|A0A5B7CP35_PORTR//Collagen alpha-1(XVIII) chain {ECO:0000313|EMBL:MPC11477.1} OS=Portunus trituberculatus (Swimming crab) (Neptunus trituberculatus) ORFNames=E2C01_004143 {ECO:0000313|EMBL:MPC11477.1} PE=4
Pclarkia014862.1	O	T	70.9828	27.3187	49.1508	1.37781	0.53352	2.58249	0.00980896	0.0150701	1.94741	2.60126	1.0973	0.647183	Up	Pclarkia014862	-	GO:0004568//chitinase activity`molecular_function`Catalysis of the hydrolysis of (1->4)-beta linkages of N-acetyl-D-glucosamine (GlcNAc) polymers of chitin and chitodextrins. [EC:3.2.1.14, GOC:bf, GOC:kah, GOC:pde, PMID:11468293];GO:0005576//extracellular region`cellular_component`The space external to the outermost structure of a cell. For cells without external protective or external encapsulat…	K01183//E3.2.1.14`chitinase [EC:3.2.1.14]	ko00520//Amino sugar and nucleotide sugar metabolism`Metabolism`Carbohydrate metabolism;ko01100//Metabolic pathways`Metabolism`Global and overview maps	-	XP_045625590.1//chitotriosidase-1-like`[Procambarus clarkii]	PF00704.33//Glyco_hydro_18`Glycosyl hydrolases family 18;PF01607.29//CBM_14`Chitin binding Peritrophin-A domain	-	tr|A0A8J5MWP4|A0A8J5MWP4_HOMAM//Acidic mammalian chitinase-like 6 {ECO:0000313|EMBL:KAG7167285.1} OS=Homarus americanus (American lobster) ORFNames=Hamer_G017195 {ECO:0000313|EMBL:KAG7167285.1} PE=3
Pclarkia014862.t1	O	T	0	20.201	10.1005	-6.45707	1.76299	-3.66257	0.0002497	0.000568711	0	0	0.669356	0.642888	Down	Pclarkia014862	-	GO:0004568//chitinase activity`molecular_function`Catalysis of the hydrolysis of (1->4)-beta linkages of N-acetyl-D-glucosamine (GlcNAc) polymers of chitin and chitodextrins. [EC:3.2.1.14, GOC:bf, GOC:kah, GOC:pde, PMID:11468293];GO:0005576//extracellular region`cellular_component`The space external to the outermost structure of a cell. For cells without external protective or external encapsulat…	K01183//E3.2.1.14`chitinase [EC:3.2.1.14]	ko01100//Metabolic pathways`Metabolism`Global and overview maps;ko00520//Amino sugar and nucleotide sugar metabolism`Metabolism`Carbohydrate metabolism	-	XP_045625590.1//chitotriosidase-1-like`[Procambarus clarkii]	-	-	tr|A0A8J5MWP4|A0A8J5MWP4_HOMAM//Acidic mammalian chitinase-like 6 {ECO:0000313|EMBL:KAG7167285.1} OS=Homarus americanus (American lobster) ORFNames=Hamer_G017195 {ECO:0000313|EMBL:KAG7167285.1} PE=3
Pclarkia014987.1	O	T	1379.43	200.665	790.05	2.78116	0.215076	12.9311	3.01E-38	2.32E-36	80.7088	79.8256	11.6252	11.9378	Up	Pclarkia014987	-	GO:0051123//RNA polymerase II preinitiation complex assembly`biological_process`The formation of a large multiprotein-DNA complex that self-assembles on gene promoter through the sequential recruitment of the general initiation factors that compose the preinitiation complex (PIC) (which may include TFIIA, TFIIB, TFIID, TFIIE, TFIIF, and TFIIH complexes). The PIC engages RNA polymerase II on its D…	K03123//TFIIA2, GTF2A2, TOA2`transcription initiation factor TFIIA small subunit	ko03022//Basal transcription factors`Genetic Information Processing`Transcription	-	XP_045596550.1//transcription initiation factor IIA subunit 2-like isoform X1`[Procambarus clarkii]	PF02268.21//TFIIA_gamma_N`Transcription initiation factor IIA, gamma subunit, helical domain;PF02751.19//TFIIA_gamma_C`Transcription initiation factor IIA, gamma subunit	-	tr|A0A0P4WJP9|A0A0P4WJP9_SCYOL//Transcription initiation factor IIA subunit 2 {ECO:0000256|PIRNR:PIRNR009415} OS=Scylla olivacea (Orange mud crab) (Cancer olivacea) PE=3
Pclarkia014987.t1	O	T	56.4846	122.301	89.393	-1.11219	0.380692	-2.9215	0.00348353	0.0059934	1.30462	1.0623	2.60217	2.58949	Down	Pclarkia014987	-	-	-	-	-	-	-	-	-
Pclarkia017804.1	O	T	88.7475	41.8779	65.3127	1.08133	0.44631	2.42282	0.0154006	0.0225195	0.604854	0.881974	0.334277	0.37721	Up	Pclarkia017804	-	GO:0004620//phospholipase activity`molecular_function`Catalysis of the hydrolysis of a glycerophospholipid. [ISBN:0198506732]	K16545//DDHD2`phospholipase DDHD2 [EC:3.1.1.-]	-	-	XP_045607693.1//SEC23-interacting protein-like isoform X1`[Procambarus clarkii]	PF02862.22//DDHD`DDHD domain	-	tr|A0A0P4WBF1|A0A0P4WBF1_SCYOL//DDHD domain-containing protein {ECO:0000259|PROSITE:PS51043} OS=Scylla olivacea (Orange mud crab) (Cancer olivacea) PE=4
Pclarkia017804.t1	O	T	2.56395	26.0829	14.3234	-3.37014	1.07767	-3.12724	0.00176456	0.00325412	0.027166	0.095211	0.687933	0.528966	Down	Pclarkia017804	-	-	-	-	-	-	-	-	-
Pclarkia018947.1	O	T	47.9535	1.18887	24.5712	5.35555	1.16793	4.58549	4.53E-06	1.53E-05	1.51224	0.8026	0.052339	0	Up	Pclarkia018947	-	GO:0005737//cytoplasm`cellular_component`The contents of a cell excluding the plasma membrane and nucleus, but including other subcellular structures. [ISBN:0198547684];GO:0005871//kinesin complex`cellular_component`Any complex that includes a dimer of molecules from the kinesin superfamily, a group of related proteins that contain an extended region of predicted alpha-helical coiled coil in the …	K10407//KLC`kinesin light chain	ko04814//Motor proteins`Cellular Processes`Cell motility	-	XP_045585022.1//kinesin light chain-like`[Procambarus clarkii]	PF13374.11//TPR_10`Tetratricopeptide repeat;PF13424.11//TPR_12`Tetratricopeptide repeat;PF17874.6//TPR_MalT`MalT-like TPR region;PF00515.33//TPR_1`Tetratricopeptide repeat	-	tr|A0A8J5K682|A0A8J5K682_HOMAM//Kinesin light chain {ECO:0000256|RuleBase:RU367020} Fragment OS=Homarus americanus (American lobster) ORFNames=Hamer_G002336 {ECO:0000313|EMBL:KAG7168314.1} PE=3
Pclarkia018947.t1	O	T	9.53857	45.2727	27.4056	-2.25818	0.739494	-3.05368	0.00226051	0.00406587	0.059322	0.147508	0.413746	0.582745	Down	Pclarkia018947	-	GO:0007018//microtubule-based movement`biological_process`A microtubule-based process that results in the movement of organelles, other microtubules, or other cellular components. Examples include motor-driven movement along microtubules and movement driven by polymerization or depolymerization of microtubules. [GOC:cjm, ISBN:0815316194]	K10407//KLC`kinesin light chain	ko04814//Motor proteins`Cellular Processes`Cell motility	-	XP_042860841.1//kinesin light chain-like isoform X9`[Penaeus japonicus]	PF13374.11//TPR_10`Tetratricopeptide repeat;PF13424.11//TPR_12`Tetratricopeptide repeat;PF00515.33//TPR_1`Tetratricopeptide repeat	-	tr|A0A0P4W9J6|A0A0P4W9J6_SCYOL//Kinesin light chain {ECO:0000256|RuleBase:RU367020} OS=Scylla olivacea (Orange mud crab) (Cancer olivacea) PE=3
Pclarkia019236.1	O	T	66.5722	5.45436	36.0133	3.61081	0.653415	5.52606	3.28E-08	1.66E-07	0.716602	0.947296	0.08176	0.057595	Up	Pclarkia019236	-	GO:0004252//serine-type endopeptidase activity`molecular_function`Catalysis of the hydrolysis of internal, alpha-peptide bonds in a polypeptide chain by a catalytic mechanism that involves a catalytic triad consisting of a serine nucleophile that is activated by a proton relay involving an acidic residue (e.g. aspartate or glutamate) and a basic residue (usually histidine). [GOC:mah, https://www.…	K23489//SVH1, Teq`HGF/MSP/plasminogen-like protein	-	-	XP_045582265.1//serine protease 30-like`[Procambarus clarkii]	PF00089.31//Trypsin`Trypsin	-	tr|A0A8J5N760|A0A8J5N760_HOMAM//Serine protease 30-like {ECO:0000313|EMBL:KAG7173873.1} OS=Homarus americanus (American lobster) ORFNames=Hamer_G020021 {ECO:0000313|EMBL:KAG7173873.1} PE=4
Pclarkia019236.t1	O	T	0	21.2962	10.6481	-6.53358	1.75878	-3.71484	0.000203335	0.000473582	0	0	0.449121	0.592393	Down	Pclarkia019236	-	-	-	-	-	-	-	-	-
Pclarkia019938.1	O	T	8.63832	0.380672	4.5095	4.48138	2.00581	2.2342	0.0254699	0.0353428	0.118027	0.074513	0	0.008512	Up	Pclarkia019938	-	GO:0080025//phosphatidylinositol-3,5-bisphosphate binding`molecular_function`Binding to phosphatidylinositol-3,5-bisphosphate, a derivative of phosphatidylinositol in which the inositol ring is phosphorylated at the 3' and 5' positions. [GOC:bf, PMID:18397324];GO:0005829//cytosol`cellular_component`The part of the cytoplasm that does not contain organelles but which does contain other particulate…	K22991//WDR45, WIPI4, WIPI3`WD repeat-containing protein 45	ko04140//Autophagy - animal`Cellular Processes`Transport and catabolism	-	XP_045618018.1//WD repeat domain phosphoinositide-interacting protein 4-like isoform X2`[Procambarus clarkii]	PF21032.2//PROPPIN`PROPPIN	-	tr|A0A8J5MU72|A0A8J5MU72_HOMAM//WD repeat domain phosphoinositide-interacting protein 4-like {ECO:0000313|EMBL:KAG7163477.1} OS=Homarus americanus (American lobster) ORFNames=Hamer_G004633 {ECO:0000313|EMBL:KAG7163477.1} PE=4
Pclarkia019938.t1	O	T	23.1828	95.2483	59.2155	-2.04073	0.466433	-4.37519	1.21E-05	3.74E-05	0.244131	0.292836	1.18925	1.03567	Down	Pclarkia019938	-	GO:0080025//phosphatidylinositol-3,5-bisphosphate binding`molecular_function`Binding to phosphatidylinositol-3,5-bisphosphate, a derivative of phosphatidylinositol in which the inositol ring is phosphorylated at the 3' and 5' positions. [GOC:bf, PMID:18397324];GO:0005829//cytosol`cellular_component`The part of the cytoplasm that does not contain organelles but which does contain other particulate…	K22991//WDR45, WIPI4, WIPI3`WD repeat-containing protein 45	ko04140//Autophagy - animal`Cellular Processes`Transport and catabolism	-	XP_045618018.1//WD repeat domain phosphoinositide-interacting protein 4-like isoform X2`[Procambarus clarkii]	PF21032.2//PROPPIN`PROPPIN	-	tr|A0A8J5MU72|A0A8J5MU72_HOMAM//WD repeat domain phosphoinositide-interacting protein 4-like {ECO:0000313|EMBL:KAG7163477.1} OS=Homarus americanus (American lobster) ORFNames=Hamer_G004633 {ECO:0000313|EMBL:KAG7163477.1} PE=4
Pclarkia021662.1	O	T	152.558	21.6086	87.0833	2.82227	0.661677	4.26534	2.00E-05	5.84E-05	7.16532	7.89696	1.72322	0.467094	Up	Pclarkia021662	-	GO:0003723//RNA binding`molecular_function`Binding to an RNA molecule or a portion thereof. [GOC:jl, GOC:mah]	K12896//SRSF7, SFRS7`serine/arginine-rich splicing factor 7	ko03040//Spliceosome`Genetic Information Processing`Transcription	-	XP_045623248.1//TATA-binding protein-associated factor 2N-like isoform X1`[Procambarus clarkii]	PF00076.27//RRM_1`RNA recognition motif	-	tr|A0A8J5JBH3|A0A8J5JBH3_HOMAM//RNA-binding protein Rsf1-like {ECO:0000313|EMBL:KAG7155040.1} Fragment OS=Homarus americanus (American lobster) ORFNames=Hamer_G015642 {ECO:0000313|EMBL:KAG7155040.1} PE=4
Pclarkia021662.t1	O	T	266.335	1328.91	797.62	-2.31988	0.230666	-10.0573	8.53E-24	2.93E-22	2.02802	2.4567	11.2654	11.298	Down	Pclarkia021662	-	GO:0051082//unfolded protein binding`molecular_function`Binding to an unfolded protein. [GOC:ai];GO:0140662//ATP-dependent protein folding chaperone`molecular_function`Binding to a protein or a protein-containing complex to assist the protein folding process, driven by ATP hydrolysis. [PMID:27365453];GO:0005832//chaperonin-containing T-complex`cellular_component`A multisubunit ring-shaped complex…	-	-	-	XP_045623249.1//TATA-binding protein-associated factor 2N-like isoform X2`[Procambarus clarkii]	-	-	tr|A0A5B7CWW1|A0A5B7CWW1_PORTR//CCT-zeta {ECO:0000256|ARBA:ARBA00044261} OS=Portunus trituberculatus (Swimming crab) (Neptunus trituberculatus) ORFNames=E2C01_006442 {ECO:0000313|EMBL:MPC13698.1} PE=3
Pclarkia021871.1	O	T	195.169	749.955	472.562	-1.9427	0.263521	-7.37209	1.68E-13	1.90E-12	1.94364	2.17416	7.28767	8.65252	Down	Pclarkia021871	-	-	K26219//MOE`ezrin-moesin-radixin 1	-	-	XP_045604134.1//moesin/ezrin/radixin homolog 1-like isoform X1`[Procambarus clarkii]	PF09379.15//FERM_N`FERM N-terminal domain;PF00373.23//FERM_M`FERM central domain;PF09380.15//FERM_C`FERM C-terminal PH-like domain;PF20492.3//ERM_helical`Ezrin/radixin/moesin, alpha-helical domain;PF00769.24//ERM_C`Ezrin/radixin/moesin family C terminal	-	tr|A0AAE1P4G5|A0AAE1P4G5_9EUCA//Uncharacterized protein {ECO:0000313|EMBL:KAK4300672.1} OS=Petrolisthes manimaculis ORFNames=Pmani_027126 {ECO:0000313|EMBL:KAK4300672.1} PE=4
Pclarkia021871.t1	O	T	269.25	39.7813	154.516	2.76004	0.380633	7.25117	4.13E-13	4.46E-12	2.98571	3.48149	0.592922	0.374517	Up	Pclarkia021871	-	-	K26219//MOE`ezrin-moesin-radixin 1	-	-	XP_045604136.1//moesin/ezrin/radixin homolog 1-like isoform X3`[Procambarus clarkii]	PF09379.15//FERM_N`FERM N-terminal domain;PF00373.23//FERM_M`FERM central domain;PF09380.15//FERM_C`FERM C-terminal PH-like domain;PF20492.3//ERM_helical`Ezrin/radixin/moesin, alpha-helical domain;PF00769.24//ERM_C`Ezrin/radixin/moesin family C terminal	-	tr|A0AAE1P4G5|A0AAE1P4G5_9EUCA//Uncharacterized protein {ECO:0000313|EMBL:KAK4300672.1} OS=Petrolisthes manimaculis ORFNames=Pmani_027126 {ECO:0000313|EMBL:KAK4300672.1} PE=4
Pclarkia022420.1	O	T	139.967	27.1468	83.5571	2.36628	0.40061	5.90669	3.49E-09	2.07E-08	1.05314	0.936976	0.184247	0.205217	Up	Pclarkia022420	-	GO:0048598//embryonic morphogenesis`biological_process`The process in which anatomical structures are generated and organized during the embryonic phase. The embryonic phase begins with zygote formation. The end of the embryonic phase is organism-specific. For example, it would be at birth for mammals, larval hatching for insects and seed dormancy in plants. [GOC:jid, GOC:mtg_sensu];GO:0005634//n…	K15432//ASW`ashwin	-	-	XP_045583339.1//uncharacterized protein LOC123746106`[Procambarus clarkii]	PF15323.11//Ashwin`Developmental protein	-	tr|A0A8J5MSP4|A0A8J5MSP4_HOMAM//Ashwin {ECO:0000256|ARBA:ARBA00015134} Fragment OS=Homarus americanus (American lobster) ORFNames=Hamer_G018280 {ECO:0000313|EMBL:KAG7162755.1} PE=3
Pclarkia022420.t1	O	T	32.2333	97.2043	64.7188	-1.58957	0.469864	-3.38304	0.000716893	0.00146083	0.127878	0.09828	0.299155	0.385014	Down	Pclarkia022420	-	-	-	-	-	-	-	-	-
Pclarkia022621.1	O	T	71.9755	1.15763	36.5666	5.95167	0.999531	5.95446	2.61E-09	1.58E-08	0.42225	0.338248	0.00428	0.008046	Up	Pclarkia022621	-	GO:0005737//cytoplasm`cellular_component`The contents of a cell excluding the plasma membrane and nucleus, but including other subcellular structures. [ISBN:0198547684];GO:0016020//membrane`cellular_component`A lipid bilayer along with all the proteins and protein complexes embedded in it and attached to it. [GOC:dos, GOC:mah, ISBN:0815316194]	K26544//SEC14, SEC14L`phosphatidylinositol/phosphatidylcholine transfer protein	-	-	XP_045585057.1//SEC14-like protein 1 isoform X1`[Procambarus clarkii]	PF04707.19//PRELI`PRELI-like family;PF03765.20//CRAL_TRIO_N`CRAL/TRIO, N-terminal domain;PF00650.25//CRAL_TRIO`CRAL/TRIO domain	-	tr|A0A8J4YGL6|A0A8J4YGL6_CHIOP//SEC14-like protein 1 {ECO:0000313|EMBL:KAG0726148.1} OS=Chionoecetes opilio (Atlantic snow crab) (Cancer opilio) ORFNames=GWK47_037163 {ECO:0000313|EMBL:KAG0726148.1} PE=4
Pclarkia022621.t3	O	T	55.5234	212.753	134.138	-1.93395	0.412656	-4.68659	2.78E-06	9.79E-06	0.333112	0.209242	0.955787	1.14851	Down	Pclarkia022621	-	GO:0005737//cytoplasm`cellular_component`The contents of a cell excluding the plasma membrane and nucleus, but including other subcellular structures. [ISBN:0198547684];GO:0016020//membrane`cellular_component`A lipid bilayer along with all the proteins and protein complexes embedded in it and attached to it. [GOC:dos, GOC:mah, ISBN:0815316194]	K26544//SEC14, SEC14L`phosphatidylinositol/phosphatidylcholine transfer protein	-	-	XP_045585062.1//SEC14-like protein 1 isoform X6`[Procambarus clarkii]	PF04707.19//PRELI`PRELI-like family;PF03765.20//CRAL_TRIO_N`CRAL/TRIO, N-terminal domain;PF00650.25//CRAL_TRIO`CRAL/TRIO domain	-	tr|A0A8J4YGL6|A0A8J4YGL6_CHIOP//SEC14-like protein 1 {ECO:0000313|EMBL:KAG0726148.1} OS=Chionoecetes opilio (Atlantic snow crab) (Cancer opilio) ORFNames=GWK47_037163 {ECO:0000313|EMBL:KAG0726148.1} PE=4
Pclarkia023317.1	O	T	35.6975	5.4075	20.5525	2.71874	0.763073	3.56288	0.000366804	0.000802942	0.090088	0.106032	0.011109	0.018795	Up	Pclarkia023317	-	-	-	-	-	XP_045615035.1//uncharacterized protein LOC123768487`[Procambarus clarkii]	-	-	tr|A0A8J5N767|A0A8J5N767_HOMAM//MAGE-like protein 2-like 4 {ECO:0000313|EMBL:KAG7174996.1} OS=Homarus americanus (American lobster) ORFNames=Hamer_G015205 {ECO:0000313|EMBL:KAG7174996.1} PE=4
Pclarkia023317.t1	O	T	69.4874	167.381	118.434	-1.2695	0.335747	-3.78113	0.000156116	0.000372443	0.349353	0.39837	0.924143	0.898964	Down	Pclarkia023317	-	-	-	-	-	XP_045615035.1//uncharacterized protein LOC123768487`[Procambarus clarkii]	-	-	tr|A0A8J5N767|A0A8J5N767_HOMAM//MAGE-like protein 2-like 4 {ECO:0000313|EMBL:KAG7174996.1} OS=Homarus americanus (American lobster) ORFNames=Hamer_G015205 {ECO:0000313|EMBL:KAG7174996.1} PE=4
Pclarkia024069.1	O	T	22.2825	0.396292	11.3394	5.84126	1.71236	3.41122	0.000646721	0.00133174	0.256799	0.18127	0.008002	0	Up	Pclarkia024069	-	GO:0006312//mitotic recombination`biological_process`The exchange, reciprocal or nonreciprocal, of genetic material between one DNA molecule and a homologous DNA region that occurs during mitotic cell cycles. [GOC:elh];GO:0006298//mismatch repair`biological_process`A system for the correction of errors in which an incorrect base, which cannot form hydrogen bonds with the corresponding base in the…	K08735//MSH2`DNA mismatch repair protein MSH2	ko03430//Mismatch repair`Genetic Information Processing`Replication and repair	-	XP_045604206.1//DNA mismatch repair protein Msh2-like`[Procambarus clarkii]	PF01624.25//MutS_I`MutS domain I;PF05188.22//MutS_II`MutS domain II;PF05192.23//MutS_III`MutS domain III;PF05190.23//MutS_IV`MutS family domain IV;PF00488.26//MutS_V`MutS domain V	-	tr|A0A8J5TIS5|A0A8J5TIS5_HOMAM//DNA mismatch repair protein Msh2 {ECO:0000256|ARBA:ARBA00019549} MutS protein homolog 2 {ECO:0000256|ARBA:ARBA00029795} OS=Homarus americanus (American lobster) ORFNames=Hamer_G017872 {ECO:0000313|EMBL:KAG7172893.1} PE=3
Pclarkia024069.t1	O	T	104.514	258.99	181.752	-1.3082	0.310799	-4.20915	2.56E-05	7.34E-05	0.783644	0.704353	1.73498	1.9898	Down	Pclarkia024069	-	GO:0006312//mitotic recombination`biological_process`The exchange, reciprocal or nonreciprocal, of genetic material between one DNA molecule and a homologous DNA region that occurs during mitotic cell cycles. [GOC:elh];GO:0006298//mismatch repair`biological_process`A system for the correction of errors in which an incorrect base, which cannot form hydrogen bonds with the corresponding base in the…	K08735//MSH2`DNA mismatch repair protein MSH2	ko03430//Mismatch repair`Genetic Information Processing`Replication and repair	-	XP_045604206.1//DNA mismatch repair protein Msh2-like`[Procambarus clarkii]	PF01624.25//MutS_I`MutS domain I;PF05188.22//MutS_II`MutS domain II;PF05192.23//MutS_III`MutS domain III;PF05190.23//MutS_IV`MutS family domain IV;PF00488.26//MutS_V`MutS domain V	-	tr|A0A8J5TIS5|A0A8J5TIS5_HOMAM//DNA mismatch repair protein Msh2 {ECO:0000256|ARBA:ARBA00019549} MutS protein homolog 2 {ECO:0000256|ARBA:ARBA00029795} OS=Homarus americanus (American lobster) ORFNames=Hamer_G017872 {ECO:0000313|EMBL:KAG7172893.1} PE=3
Pclarkia024575.1	O	T	280.286	51.994	166.14	2.43081	0.324325	7.49498	6.63E-14	7.94E-13	2.97549	2.55575	0.504217	0.534115	Up	Pclarkia024575	-	-	K15178//RTF1`RNA polymerase-associated protein RTF1	-	-	XP_045597187.1//RNA polymerase-associated protein RTF1 homolog isoform X2`[Procambarus clarkii]	PF03126.23//Plus-3`Plus-3 domain	-	tr|A0AAE1FSU9|A0AAE1FSU9_PETCI//Uncharacterized protein {ECO:0000313|EMBL:KAK3878971.1} OS=Petrolisthes cinctipes (Flat porcelain crab) ORFNames=Pcinc_016415 {ECO:0000313|EMBL:KAK3878971.1} PE=4
Pclarkia024575.t1	O	T	83.9394	0.776963	42.3582	6.75401	1.21544	5.55683	2.75E-08	1.41E-07	1.82339	4.14409	0.028616	0.026897	Up	Pclarkia024575	-	GO:1990269//RNA polymerase II C-terminal domain phosphoserine binding`molecular_function`Binding to phosphorylated serine residues in the C-terminal domain of RNA polymerase II. [GOC:di, PMID:22796944]	K15178//RTF1`RNA polymerase-associated protein RTF1	-	-	XP_042206809.1//RNA polymerase-associated protein RTF1 homolog`[Homarus americanus]	-	-	tr|A0A0P4VYM2|A0A0P4VYM2_SCYOL//Plus3 domain-containing protein {ECO:0000259|PROSITE:PS51360} OS=Scylla olivacea (Orange mud crab) (Cancer olivacea) PE=4
Pclarkia024575.t2	O	T	8.88233	44.0624	26.4724	-2.32001	0.74808	-3.10128	0.00192685	0.00352347	0.065047	0.133112	0.601919	0.388411	Down	Pclarkia024575	-	GO:0016593//Cdc73/Paf1 complex`cellular_component`A multiprotein complex that associates with RNA polymerase II and general RNA polymerase II transcription factor complexes and may be involved in both transcriptional initiation and elongation. In Saccharomyces the complex contains Paf1p, Cdc73p, Ctr9p, Rtf1p, and Leo1p. [PMID:11884586];GO:1990269//RNA polymerase II C-terminal domain phosphoserine…	K15178//RTF1`RNA polymerase-associated protein RTF1	-	-	XP_045597187.1//RNA polymerase-associated protein RTF1 homolog isoform X2`[Procambarus clarkii]	-	-	tr|A0A8J5T8U0|A0A8J5T8U0_HOMAM//RNA polymerase-associated protein Rtf1-like {ECO:0000313|EMBL:KAG7174089.1} OS=Homarus americanus (American lobster) ORFNames=Hamer_G017817 {ECO:0000313|EMBL:KAG7174089.1} PE=4
Pclarkia025075.1	O	T	38.3687	7.07077	22.7197	2.44582	0.86679	2.8217	0.00477698	0.00793644	0.334196	0.247133	0.08616	0.024587	Up	Pclarkia025075	-	-	-	-	-	XP_045624652.1//uncharacterized protein LOC123774416 isoform X2`[Procambarus clarkii]	-	-	tr|A0A8J5JM76|A0A8J5JM76_HOMAM//Uncharacterized protein {ECO:0000313|EMBL:KAG7157003.1} OS=Homarus americanus (American lobster) ORFNames=Hamer_G020285 {ECO:0000313|EMBL:KAG7157003.1} PE=4
Pclarkia025075.t1	O	T	12.866	66.7095	39.7877	-2.36331	0.633233	-3.73214	0.000189859	0.000444596	0.132841	0.059092	0.498349	0.55068	Down	Pclarkia025075	-	-	-	-	-	-	-	-	-
Pclarkia026368.1	O	T	176.672	36.6266	106.65	2.27192	0.392743	5.78475	7.26E-09	4.09E-08	1.44363	1.28991	0.338468	0.238349	Up	Pclarkia026368	-	GO:0046983//protein dimerization activity`molecular_function`The formation of a protein dimer, a macromolecular structure consists of two noncovalently associated identical or nonidentical subunits. [ISBN:0198506732]	K24674//ZMYM1`zinc finger MYM-type protein 1	-	-	XP_045612016.1//zinc finger MYM-type protein 1-like`[Procambarus clarkii]	PF14291.11//DUF4371`Domain of unknown function (DUF4371)	THAP//https://guolab.wchscu.cn/AnimalTFDB4/#/detail/TF/Fundulus_heteroclitus/THAP	tr|A0A8D0GJ48|A0A8D0GJ48_SPHPU//TTF-type domain-containing protein {ECO:0000259|SMART:SM00597} OS=Sphenodon punctatus (Tuatara) (Hatteria punctata) PE=4
Pclarkia026368.t1	O	T	21.9923	57.464	39.7282	-1.38914	0.528047	-2.63071	0.00852072	0.013296	0.191403	0.260275	0.586386	0.579563	Down	Pclarkia026368	-	GO:0046983//protein dimerization activity`molecular_function`The formation of a protein dimer, a macromolecular structure consists of two noncovalently associated identical or nonidentical subunits. [ISBN:0198506732]	K24642//ZBED5_7_8_9, BUSTER`zinc finger BED domain-containing protein 5/7/8/9	-	-	XP_045612016.1//zinc finger MYM-type protein 1-like`[Procambarus clarkii]	PF14291.11//DUF4371`Domain of unknown function (DUF4371)	THAP//https://guolab.wchscu.cn/AnimalTFDB4/#/detail/TF/Fundulus_heteroclitus/THAP	tr|A0A8D0GJ48|A0A8D0GJ48_SPHPU//TTF-type domain-containing protein {ECO:0000259|SMART:SM00597} OS=Sphenodon punctatus (Tuatara) (Hatteria punctata) PE=4
Pclarkia026736.1	O	T	30.5696	72.5289	51.5493	-1.24636	0.463055	-2.69161	0.00711079	0.011322	0.24214	0.243302	0.54833	0.607993	Down	Pclarkia026736	-	GO:0008409//5'-3' exonuclease activity`molecular_function`Catalysis of the hydrolysis of ester linkages within nucleic acids by removing nucleotide residues from the 5' end. [GOC:ai];GO:0070336//flap-structured DNA binding`molecular_function`Binding to a flap structure in DNA. A DNA flap structure is one in which a single-stranded length of DNA or RNA protrudes from a double-stranded DNA molecule…	K15363//FAN1, MTMR15`fanconi-associated nuclease 1 [EC:3.1.21.- 3.1.4.1]	ko03460//Fanconi anemia pathway`Genetic Information Processing`Replication and repair	-	XP_045611977.1//fanconi-associated nuclease 1-like`[Procambarus clarkii]	PF21315.2//FAN1_HTH`FAN1, HTH domain;PF21170.2//FAN1_TPR`Fanconi-associated nuclease 1, TPR domain;PF08774.16//VRR_NUC`VRR-NUC domain	-	tr|A0A8J5N5Q5|A0A8J5N5Q5_HOMAM//Fanconi-associated nuclease {ECO:0000256|RuleBase:RU365033} EC=3.1.4.1 {ECO:0000256|RuleBase:RU365033} OS=Homarus americanus (American lobster) ORFNames=Hamer_G024227 {ECO:0000313|EMBL:KAG7173607.1} PE=3
Pclarkia026736.t1	O	T	92.9456	0.776963	46.8613	6.90398	1.14356	6.03726	1.57E-09	9.86E-09	1.9767	1.49931	0.015185	0.014272	Up	Pclarkia026736	-	GO:0008409//5'-3' exonuclease activity`molecular_function`Catalysis of the hydrolysis of ester linkages within nucleic acids by removing nucleotide residues from the 5' end. [GOC:ai];GO:0070336//flap-structured DNA binding`molecular_function`Binding to a flap structure in DNA. A DNA flap structure is one in which a single-stranded length of DNA or RNA protrudes from a double-stranded DNA molecule…	K15363//FAN1, MTMR15`fanconi-associated nuclease 1 [EC:3.1.21.- 3.1.4.1]	ko03460//Fanconi anemia pathway`Genetic Information Processing`Replication and repair	-	XP_045611977.1//fanconi-associated nuclease 1-like`[Procambarus clarkii]	PF21315.2//FAN1_HTH`FAN1, HTH domain	-	tr|A0A8J5N5Q5|A0A8J5N5Q5_HOMAM//Fanconi-associated nuclease {ECO:0000256|RuleBase:RU365033} EC=3.1.4.1 {ECO:0000256|RuleBase:RU365033} OS=Homarus americanus (American lobster) ORFNames=Hamer_G024227 {ECO:0000313|EMBL:KAG7173607.1} PE=3
Pclarkia026762.1	O	T	506.315	47.5411	276.928	3.4113	0.353613	9.64698	5.06E-22	1.50E-20	6.8046	6.363	0.485081	0.761727	Up	Pclarkia026762	-	GO:0006625//protein targeting to peroxisome`biological_process`The process of directing proteins towards the peroxisome, usually using signals contained within the protein. [GOC:ai]	K01338//lon`ATP-dependent Lon protease [EC:3.4.21.53]	-	-	XP_045620946.1//lon protease homolog 2, peroxisomal-like`[Procambarus clarkii]	PF02190.21//LON_substr_bdg`ATP-dependent protease La (LON) substrate-binding domain;PF07728.19//AAA_5`AAA domain (dynein-related subfamily);PF00004.34//AAA`ATPase family associated with various cellular activities (AAA);PF22667.1//Lon_lid`Lon protease AAA+ ATPase lid domain;PF05362.18//Lon_C`Lon protease (S16) C-terminal proteolytic domain;PF13541.11//ChlI`Subunit ChlI of Mg-chelatase	-	tr|A0A0P4WCB3|A0A0P4WCB3_SCYOL//Lon protease homolog {ECO:0000256|PIRNR:PIRNR001174, ECO:0000256|RuleBase:RU000592} EC=3.4.21.- {ECO:0000256|PIRNR:PIRNR001174, ECO:0000256|RuleBase:RU000592} OS=Scylla olivacea (Orange mud crab) (Cancer olivacea) PE=3
Pclarkia026762.t1	O	T	104.636	209.942	157.289	-1.00389	0.303659	-3.30599	0.000946414	0.00186593	1.14807	1.08547	2.21198	2.3176	Down	Pclarkia026762	-	GO:0004176//ATP-dependent peptidase activity`molecular_function`Catalysis of the hydrolysis of peptide bonds, driven by ATP hydrolysis. [GOC:mah];GO:0004252//serine-type endopeptidase activity`molecular_function`Catalysis of the hydrolysis of internal, alpha-peptide bonds in a polypeptide chain by a catalytic mechanism that involves a catalytic triad consisting of a serine nucleophile that is act…	K01338//lon`ATP-dependent Lon protease [EC:3.4.21.53]	-	-	XP_045620946.1//lon protease homolog 2, peroxisomal-like`[Procambarus clarkii]	PF00004.34//AAA`ATPase family associated with various cellular activities (AAA);PF22667.1//Lon_lid`Lon protease AAA+ ATPase lid domain;PF05362.18//Lon_C`Lon protease (S16) C-terminal proteolytic domain;PF13541.11//ChlI`Subunit ChlI of Mg-chelatase	-	tr|A0A3R7SRH6|A0A3R7SRH6_PENVA//Lon proteolytic domain-containing protein {ECO:0000259|PROSITE:PS51786} OS=Penaeus vannamei (Whiteleg shrimp) (Litopenaeus vannamei) ORFNames=C7M84_009787 {ECO:0000313|EMBL:ROT71859.1} PE=3
Pclarkia028511.1	O	T	335.412	135.619	235.516	1.30701	0.274142	4.76765	1.86E-06	6.80E-06	4.95844	4.48331	2.01721	1.84248	Up	Pclarkia028511	-	GO:0042555//MCM complex`cellular_component`A hexameric protein complex required for the initiation and regulation of DNA replication. [GOC:jl, PMID:11282021];GO:0000727//double-strand break repair via break-induced replication`biological_process`The error-free repair of a double-strand break in DNA in which the centromere-proximal end of a broken chromosome searches for a homologous region in an …	K02541//MCM3`DNA replication licensing factor MCM3 [EC:5.6.2.3]	ko03030//DNA replication`Genetic Information Processing`Replication and repair	-	XP_045615493.1//zygotic DNA replication licensing factor mcm3-like`[Procambarus clarkii]	PF14551.11//MCM_N`MCM N-terminal domain;PF17207.8//MCM_OB`MCM OB domain;PF00493.28//MCM`MCM P-loop domain;PF17855.6//MCM_lid`MCM AAA-lid domain	-	tr|A0A423STN1|A0A423STN1_PENVA//DNA replication licensing factor MCM3 {ECO:0000256|RuleBase:RU368061} EC=3.6.4.12 {ECO:0000256|RuleBase:RU368061} OS=Penaeus vannamei (Whiteleg shrimp) (Litopenaeus vannamei) ORFNames=C7M84_014359 {ECO:0000313|EMBL:ROT67537.1} PE=3
Pclarkia028511.t1	O	T	50.2882	108.822	79.555	-1.11123	0.398049	-2.7917	0.00524323	0.00862673	0.208254	0.170628	0.439167	0.396513	Down	Pclarkia028511	-	GO:0042555//MCM complex`cellular_component`A hexameric protein complex required for the initiation and regulation of DNA replication. [GOC:jl, PMID:11282021];GO:0000727//double-strand break repair via break-induced replication`biological_process`The error-free repair of a double-strand break in DNA in which the centromere-proximal end of a broken chromosome searches for a homologous region in an …	K02541//MCM3`DNA replication licensing factor MCM3 [EC:5.6.2.3]	ko03030//DNA replication`Genetic Information Processing`Replication and repair	-	XP_045615493.1//zygotic DNA replication licensing factor mcm3-like`[Procambarus clarkii]	PF14551.11//MCM_N`MCM N-terminal domain;PF17207.8//MCM_OB`MCM OB domain;PF00493.28//MCM`MCM P-loop domain	-	tr|A0A423STN1|A0A423STN1_PENVA//DNA replication licensing factor MCM3 {ECO:0000256|RuleBase:RU368061} EC=3.6.4.12 {ECO:0000256|RuleBase:RU368061} OS=Penaeus vannamei (Whiteleg shrimp) (Litopenaeus vannamei) ORFNames=C7M84_014359 {ECO:0000313|EMBL:ROT67537.1} PE=3
Pclarkia028678.1	O	T	187.921	1.55393	94.7374	6.91932	0.827816	8.35853	6.35E-17	1.13E-15	3.62416	2.84419	0.029481	0.026288	Up	Pclarkia028678	-	GO:0006493//protein O-linked glycosylation`biological_process`A protein glycosylation process in which a carbohydrate or carbohydrate derivative unit is added to a protein via the hydroxyl group of peptidyl-serine, peptidyl-threonine, peptidyl-hydroxylysine, or peptidyl-hydroxyproline, or via the phenol group of peptidyl-tyrosine, forming an O-glycan. [GOC:pr, ISBN:0879695595, RESID:AA0153, RESID…	K00710//GALNT`polypeptide N-acetylgalactosaminyltransferase [EC:2.4.1.41]	ko00512//Mucin type O-glycan biosynthesis`Metabolism`Glycan biosynthesis and metabolism;ko00514//Other types of O-glycan biosynthesis`Metabolism`Glycan biosynthesis and metabolism;ko01100//Metabolic pathways`Metabolism`Global and overview maps	-	XP_045607842.1//polypeptide N-acetylgalactosaminyltransferase 11-like`[Procambarus clarkii]	PF00535.31//Glycos_transf_2`Glycosyl transferase family 2;PF02709.19//Glyco_transf_7C`N-terminal domain of galactosyltransferase;PF00652.27//Ricin_B_lectin`Ricin-type beta-trefoil lectin domain	-	tr|A0A8J5N7U2|A0A8J5N7U2_HOMAM//Polypeptide N-acetylgalactosaminyltransferase {ECO:0000256|RuleBase:RU361242} EC=2.4.1.- {ECO:0000256|RuleBase:RU361242} Protein-UDP acetylgalactosaminyltransferase {ECO:0000256|RuleBase:RU361242} OS=Homarus americanus (American lobster) ORFNames=Hamer_G020730 {ECO:0000313|EMBL:KAG7174850.1} PE=3
Pclarkia028678.t1	O	T	38.6127	79.7559	59.1843	-1.04516	0.442865	-2.35999	0.0182755	0.0262532	0.275735	0.2611	0.616717	0.500044	Down	Pclarkia028678	-	-	-	-	-	-	-	-	-
Pclarkia028707.1	O	T	31.9893	81.3098	56.6496	-1.34008	0.529061	-2.53294	0.011311	0.0171167	0.53129	0.301208	1.17399	0.954078	Down	Pclarkia028707	-	GO:0009968//negative regulation of signal transduction`biological_process`Any process that stops, prevents, or reduces the frequency, rate or extent of signal transduction. [GOC:sm]	K18154//RGS2`regulator of G-protein signaling 2	-	-	XP_045615499.1//regulator of G-protein signaling 2-like isoform X2`[Procambarus clarkii]	PF00615.24//RGS`Regulator of G protein signaling domain	-	tr|A0A8J5MUY2|A0A8J5MUY2_HOMAM//Regulator of G-protein signaling 2-like {ECO:0000313|EMBL:KAG7164556.1} OS=Homarus americanus (American lobster) ORFNames=Hamer_G022654 {ECO:0000313|EMBL:KAG7164556.1} PE=4
Pclarkia028707.t1	O	T	50.0904	0	25.0452	8.45559	1.68632	5.01422	5.32E-07	2.16E-06	1.16884	0.457261	0	0	Up	Pclarkia028707	-	GO:0009968//negative regulation of signal transduction`biological_process`Any process that stops, prevents, or reduces the frequency, rate or extent of signal transduction. [GOC:sm]	K07524//RGS3`regulator of G-protein signalling 3	-	-	XP_045615499.1//regulator of G-protein signaling 2-like isoform X2`[Procambarus clarkii]	PF00615.24//RGS`Regulator of G protein signaling domain	-	tr|A0A8J5MUY2|A0A8J5MUY2_HOMAM//Regulator of G-protein signaling 2-like {ECO:0000313|EMBL:KAG7164556.1} OS=Homarus americanus (American lobster) ORFNames=Hamer_G022654 {ECO:0000313|EMBL:KAG7164556.1} PE=4
Pclarkia000056.1	O	T	39.7422	0	19.8711	8.12047	1.62841	4.98674	6.14E-07	2.46E-06	1.8287	1.50891	0	0	Up	Pclarkia000056	-	-	-	-	-	-	-	-	-
Pclarkia000056.t1	O	T	116.541	0	58.2703	9.67261	1.52639	6.33693	2.34E-10	1.68E-09	5.13367	3.99497	0	0	Up	Pclarkia000056	-	-	-	-	-	-	-	-	-
Pclarkia000109.1	O	T	30.5696	6.96143	18.7655	2.13263	0.746049	2.85857	0.00425557	0.0071488	0.225281	0.226464	0.041882	0.061862	Up	Pclarkia000109	-	GO:0016787//hydrolase activity`molecular_function`Catalysis of the hydrolysis of various bonds, e.g. C-O, C-N, C-C, phosphoric anhydride bonds, etc. [ISBN:0198506732];GO:0043186//P granule`cellular_component`A small cytoplasmic, non-membranous RNA/protein complex aggregate in the primordial germ cells of many higher eukaryotes. [GOC:dph, GOC:kmv, PMID:11262230];GO:0005634//nucleus`cellular_compon…	K17642//DDX3Y`ATP-dependent RNA helicase DDX3Y [EC:5.6.2.7]	-	-	XP_045598111.1//ATP-dependent RNA helicase DDX3X-like isoform X11`[Procambarus clarkii]	PF00270.34//DEAD`DEAD/DEAH box helicase;PF00271.36//Helicase_C`Helicase conserved C-terminal domain	HMG//https://guolab.wchscu.cn/AnimalTFDB4/#/detail/TF/Oncorhynchus_kisutch/HMG	tr|A0A8J5TR07|A0A8J5TR07_HOMAM//RNA helicase {ECO:0000256|ARBA:ARBA00012552} EC=3.6.4.13 {ECO:0000256|ARBA:ARBA00012552} OS=Homarus americanus (American lobster) ORFNames=Hamer_G015400 {ECO:0000313|EMBL:KAG7176597.1} PE=3
Pclarkia000109.t1	O	T	58.7583	20.488	39.6232	1.51808	0.547356	2.77347	0.00554614	0.00907623	0.4279	0.464953	0.123103	0.190925	Up	Pclarkia000109	-	GO:0016787//hydrolase activity`molecular_function`Catalysis of the hydrolysis of various bonds, e.g. C-O, C-N, C-C, phosphoric anhydride bonds, etc. [ISBN:0198506732];GO:0043186//P granule`cellular_component`A small cytoplasmic, non-membranous RNA/protein complex aggregate in the primordial germ cells of many higher eukaryotes. [GOC:dph, GOC:kmv, PMID:11262230];GO:0005634//nucleus`cellular_compon…	K17642//DDX3Y`ATP-dependent RNA helicase DDX3Y [EC:5.6.2.7]	-	-	XP_045598110.1//ATP-dependent RNA helicase DDX3X-like isoform X10`[Procambarus clarkii]	PF00270.34//DEAD`DEAD/DEAH box helicase;PF00271.36//Helicase_C`Helicase conserved C-terminal domain	HMG//https://guolab.wchscu.cn/AnimalTFDB4/#/detail/TF/Oncorhynchus_kisutch/HMG	tr|A0A8J5TR07|A0A8J5TR07_HOMAM//RNA helicase {ECO:0000256|ARBA:ARBA00012552} EC=3.6.4.13 {ECO:0000256|ARBA:ARBA00012552} OS=Homarus americanus (American lobster) ORFNames=Hamer_G015400 {ECO:0000313|EMBL:KAG7176597.1} PE=3
Pclarkia000110.1	O	T	3222.68	8344.28	5783.48	-1.37247	0.184616	-7.43419	1.05E-13	1.22E-12	87.7196	85.139	233.952	218.663	Down	Pclarkia000110	-	GO:0003735//structural constituent of ribosome`molecular_function`The action of a molecule that contributes to the structural integrity of the ribosome. [GOC:mah];GO:0002181//cytoplasmic translation`biological_process`The chemical reactions and pathways resulting in the formation of a protein in the cytoplasm. This is a ribosome-mediated process in which the information in messenger RNA (mRNA) is…	K02938//RP-L8e, RPL8`large subunit ribosomal protein L8e	ko03010//Ribosome`Genetic Information Processing`Translation	-	XP_045598112.1//60S ribosomal protein L8-like`[Procambarus clarkii]	PF00181.28//Ribosomal_L2`Ribosomal Proteins L2, RNA binding domain;PF03947.23//Ribosomal_L2_C`Ribosomal Proteins L2, C-terminal domain	-	tr|A0A8J5TK44|A0A8J5TK44_HOMAM//60S ribosomal protein L8-like {ECO:0000313|EMBL:KAG7176596.1} OS=Homarus americanus (American lobster) ORFNames=Hamer_G015399 {ECO:0000313|EMBL:KAG7176596.1} PE=3
Pclarkia000110.t1	O	T	1.90771	26.0517	13.9797	-3.7901	1.13746	-3.33208	0.000861997	0.00171775	0.030947	0.070334	0.747939	0.643074	Down	Pclarkia000110	-	GO:0003735//structural constituent of ribosome`molecular_function`The action of a molecule that contributes to the structural integrity of the ribosome. [GOC:mah];GO:0002181//cytoplasmic translation`biological_process`The chemical reactions and pathways resulting in the formation of a protein in the cytoplasm. This is a ribosome-mediated process in which the information in messenger RNA (mRNA) is…	K02938//RP-L8e, RPL8`large subunit ribosomal protein L8e	ko03010//Ribosome`Genetic Information Processing`Translation	-	XP_045598112.1//60S ribosomal protein L8-like`[Procambarus clarkii]	PF00181.28//Ribosomal_L2`Ribosomal Proteins L2, RNA binding domain	-	tr|A0A8J5TK44|A0A8J5TK44_HOMAM//60S ribosomal protein L8-like {ECO:0000313|EMBL:KAG7176596.1} OS=Homarus americanus (American lobster) ORFNames=Hamer_G015399 {ECO:0000313|EMBL:KAG7176596.1} PE=3
Pclarkia000110.t2	O	T	12.988	56.6558	34.8219	-2.1191	0.597986	-3.54372	0.000394518	0.000856369	0.570339	0.401599	2.07921	2.18036	Down	Pclarkia000110	-	GO:0003735//structural constituent of ribosome`molecular_function`The action of a molecule that contributes to the structural integrity of the ribosome. [GOC:mah];GO:0002181//cytoplasmic translation`biological_process`The chemical reactions and pathways resulting in the formation of a protein in the cytoplasm. This is a ribosome-mediated process in which the information in messenger RNA (mRNA) is…	K02938//RP-L8e, RPL8`large subunit ribosomal protein L8e	ko03010//Ribosome`Genetic Information Processing`Translation	-	CEK41088.1//putative ribosomal protein L8, partial`[Lithodes maja]	PF03947.23//Ribosomal_L2_C`Ribosomal Proteins L2, C-terminal domain	-	tr|A0A0A8WG63|A0A0A8WG63_LITMA//Large ribosomal subunit protein uL2 {ECO:0000256|ARBA:ARBA00035242} 60S ribosomal protein L8 {ECO:0000256|ARBA:ARBA00035350} Fragment OS=Lithodes maja (Norway stone crab) Name=rpl8 {ECO:0000313|EMBL:CEK41088.1} PE=2
Pclarkia000131.1	O	T	10.485	1.17325	5.82914	3.16808	1.4289	2.21715	0.0266128	0.0368104	0.088367	0.056867	0.011458	0.00532	Up	Pclarkia000131	-	GO:0090304//nucleic acid metabolic process`biological_process`Any cellular metabolic process involving nucleic acids. [GOC:dph, GOC:tb];GO:0005634//nucleus`cellular_component`A membrane-bounded organelle of eukaryotic cells in which chromosomes are housed and replicated. In most cells, the nucleus contains all of the cell's chromosomes except the organellar chromosomes, and is the site of RNA syn…	K14570//REX1, REXO1, REXO5, RNH70`RNA exonuclease [EC:3.1.-.-]	ko03008//Ribosome biogenesis in eukaryotes`Genetic Information Processing`Translation	-	XP_053646898.1//LOW QUALITY PROTEIN: serine-rich adhesin for platelets-like`[Cherax quadricarinatus]	PF15870.10//EloA-BP1`ElonginA binding-protein 1	-	tr|A0A8J5KAD6|A0A8J5KAD6_HOMAM//RNA exonuclease 1-like 1 {ECO:0000313|EMBL:KAG7168940.1} OS=Homarus americanus (American lobster) ORFNames=Hamer_G011620 {ECO:0000313|EMBL:KAG7168940.1} PE=4
Pclarkia000131.t1	O	T	7.50885	0.380672	3.94476	4.27645	2.0437	2.0925	0.0363936	0.0488868	0.081644	0.092778	0	0.008832	Up	Pclarkia000131	-	GO:0090304//nucleic acid metabolic process`biological_process`Any cellular metabolic process involving nucleic acids. [GOC:dph, GOC:tb];GO:0005634//nucleus`cellular_component`A membrane-bounded organelle of eukaryotic cells in which chromosomes are housed and replicated. In most cells, the nucleus contains all of the cell's chromosomes except the organellar chromosomes, and is the site of RNA syn…	-	-	-	XP_053646898.1//LOW QUALITY PROTEIN: serine-rich adhesin for platelets-like`[Cherax quadricarinatus]	-	-	tr|A0A8J5KAD6|A0A8J5KAD6_HOMAM//RNA exonuclease 1-like 1 {ECO:0000313|EMBL:KAG7168940.1} OS=Homarus americanus (American lobster) ORFNames=Hamer_G011620 {ECO:0000313|EMBL:KAG7168940.1} PE=4
Pclarkia000902.1	O	T	93.1896	2.31527	47.7524	5.3248	0.76727	6.93993	3.92E-12	3.69E-11	0.67407	0.569158	0.010838	0.020373	Up	Pclarkia000902	-	GO:0035556//intracellular signal transduction`biological_process`The process in which a signal is passed on to downstream components within the cell, which become activated themselves to further propagate the signal and finally trigger a change in the function or state of the cell. [GOC:bf, GOC:jl, GOC:signaling, ISBN:3527303782];GO:0005068//transmembrane receptor protein tyrosine kinase adaptor …	K07193//SH2B, APS`SH2B adapter protein 2	-	-	XP_045589707.1//SH2B adapter protein 1-like`[Procambarus clarkii]	PF08916.16//Phe_ZIP`Phenylalanine zipper;PF00017.29//SH2`SH2 domain	-	tr|A0A8J5N396|A0A8J5N396_HOMAM//SH2B adapter protein 2-like {ECO:0000313|EMBL:KAG7172388.1} OS=Homarus americanus (American lobster) ORFNames=Hamer_G022499 {ECO:0000313|EMBL:KAG7172388.1} PE=3
Pclarkia000902.t1	O	T	19.9016	1.95022	10.9259	3.3556	1.07012	3.13572	0.0017143	0.00317284	0.174577	0.151246	0.020406	0.012728	Up	Pclarkia000902	-	-	-	-	-	-	-	-	-
Pclarkia000996.1	O	T	3549.9	369.288	1959.59	3.26477	0.207665	15.7213	1.08E-55	1.61E-53	319.154	352.829	33.7722	36.8146	Up	Pclarkia000996	-	-	-	-	-	-	-	-	-
Pclarkia000996.t1	O	T	217.317	72.0389	144.678	1.59377	0.449206	3.54797	0.000388211	0.000845024	10.3592	5.91828	2.39586	3.08074	Up	Pclarkia000996	-	-	-	-	-	-	-	-	-
Pclarkia001295.1	O	T	31.4551	4.66178	18.0584	2.75722	0.825738	3.33909	0.000840526	0.0016792	0.391437	0.242628	0.049145	0.046193	Up	Pclarkia001295	-	GO:0006597//spermine biosynthetic process`biological_process`The chemical reactions and pathways resulting in the formation of spermine, a polybasic amine found in human sperm, in ribosomes and in some viruses and involved in nucleic acid packaging. [GOC:curators]	K01611//speD, AMD1`S-adenosylmethionine decarboxylase [EC:4.1.1.50]	ko00270//Cysteine and methionine metabolism`Metabolism`Amino acid metabolism;ko00330//Arginine and proline metabolism`Metabolism`Amino acid metabolism;ko01100//Metabolic pathways`Metabolism`Global and overview maps	-	XP_045600670.1//S-adenosylmethionine decarboxylase proenzyme-like isoform X1`[Procambarus clarkii]	PF01536.21//SAM_decarbox`Adenosylmethionine decarboxylase	-	tr|A0A0P4WRQ4|A0A0P4WRQ4_SCYOL//S-adenosylmethionine decarboxylase proenzyme {ECO:0000256|PIRNR:PIRNR001355} EC=4.1.1.50 {ECO:0000256|PIRNR:PIRNR001355} OS=Scylla olivacea (Orange mud crab) (Cancer olivacea) PE=3
Pclarkia001295.t1	O	T	154.956	43.9687	99.4621	1.8193	0.44053	4.12978	3.63E-05	0.000100361	1.86966	1.20926	0.494994	0.39439	Up	Pclarkia001295	-	GO:0006597//spermine biosynthetic process`biological_process`The chemical reactions and pathways resulting in the formation of spermine, a polybasic amine found in human sperm, in ribosomes and in some viruses and involved in nucleic acid packaging. [GOC:curators]	K01611//speD, AMD1`S-adenosylmethionine decarboxylase [EC:4.1.1.50]	ko01100//Metabolic pathways`Metabolism`Global and overview maps;ko00270//Cysteine and methionine metabolism`Metabolism`Amino acid metabolism;ko00330//Arginine and proline metabolism`Metabolism`Amino acid metabolism	-	XP_045600670.1//S-adenosylmethionine decarboxylase proenzyme-like isoform X1`[Procambarus clarkii]	PF01536.21//SAM_decarbox`Adenosylmethionine decarboxylase	-	tr|A0A0P4WRQ4|A0A0P4WRQ4_SCYOL//S-adenosylmethionine decarboxylase proenzyme {ECO:0000256|PIRNR:PIRNR001355} EC=4.1.1.50 {ECO:0000256|PIRNR:PIRNR001355} OS=Scylla olivacea (Orange mud crab) (Cancer olivacea) PE=3
Pclarkia001416.1	O	T	2337.59	0	1168.79	13.9978	1.46308	9.56736	1.10E-21	3.18E-20	115.494	126.662	0	0	Up	Pclarkia001416	-	GO:0030246//carbohydrate binding`molecular_function`Binding to a carbohydrate, which includes monosaccharides, oligosaccharides and polysaccharides as well as substances derived from monosaccharides by reduction of the carbonyl group (alditols), by oxidation of one or more hydroxy groups to afford the corresponding aldehydes, ketones, or carboxylic acids, or by replacement of one or more hydroxy …	K06560//MRC, CD206, CD280`mannose receptor, C type	ko04145//Phagosome`Cellular Processes`Transport and catabolism	-	XP_045620780.1//P-selectin-like`[Procambarus clarkii]	PF00059.26//Lectin_C`Lectin C-type domain	-	tr|A0A1Z3GD51|A0A1Z3GD51_PROCL//Putative c-type lectin {ECO:0000313|EMBL:ASC55679.1} Fragment OS=Procambarus clarkii (Red swamp crayfish) PE=2
Pclarkia001416.t1	O	T	252.175	0	126.088	10.7861	1.51737	7.10847	1.17E-12	1.19E-11	15.404	9.41241	0	0	Up	Pclarkia001416	-	GO:0030246//carbohydrate binding`molecular_function`Binding to a carbohydrate, which includes monosaccharides, oligosaccharides and polysaccharides as well as substances derived from monosaccharides by reduction of the carbonyl group (alditols), by oxidation of one or more hydroxy groups to afford the corresponding aldehydes, ketones, or carboxylic acids, or by replacement of one or more hydroxy …	-	-	-	XP_045620780.1//P-selectin-like`[Procambarus clarkii]	-	-	tr|A0A1Z3GD51|A0A1Z3GD51_PROCL//Putative c-type lectin {ECO:0000313|EMBL:ASC55679.1} Fragment OS=Procambarus clarkii (Red swamp crayfish) PE=2
Pclarkia001416.t2	O	T	702.843	0	351.421	12.2642	1.46984	8.34392	7.19E-17	1.27E-15	40.7276	38.8519	0	0	Up	Pclarkia001416	-	GO:0030246//carbohydrate binding`molecular_function`Binding to a carbohydrate, which includes monosaccharides, oligosaccharides and polysaccharides as well as substances derived from monosaccharides by reduction of the carbonyl group (alditols), by oxidation of one or more hydroxy groups to afford the corresponding aldehydes, ketones, or carboxylic acids, or by replacement of one or more hydroxy …	K06560//MRC, CD206, CD280`mannose receptor, C type	ko04145//Phagosome`Cellular Processes`Transport and catabolism	-	XP_045620780.1//P-selectin-like`[Procambarus clarkii]	PF00059.26//Lectin_C`Lectin C-type domain	-	tr|A0A1Z3GD51|A0A1Z3GD51_PROCL//Putative c-type lectin {ECO:0000313|EMBL:ASC55679.1} Fragment OS=Procambarus clarkii (Red swamp crayfish) PE=2
Pclarkia001513.1	O	T	149.796	2908.43	1529.11	-4.27751	0.237944	-17.977	2.95E-72	8.82E-70	3.10873	2.68167	55.4067	58.1871	Down	Pclarkia001513	-	-	K13177//DDX1`ATP-dependent RNA helicase DDX1 [EC:5.6.2.7]	-	-	XP_045615015.1//ATP-dependent RNA helicase Ddx1-like isoform X3`[Procambarus clarkii]	PF00270.34//DEAD`DEAD/DEAH box helicase;PF00271.36//Helicase_C`Helicase conserved C-terminal domain	-	tr|A0AAE1ETQ4|A0AAE1ETQ4_PETCI//Uncharacterized protein {ECO:0000313|EMBL:KAK3861170.1} OS=Petrolisthes cinctipes (Flat porcelain crab) ORFNames=Pcinc_032827 {ECO:0000313|EMBL:KAK3861170.1} PE=4
Pclarkia001513.t1	O	T	35.3315	341.624	188.478	-3.26861	0.353801	-9.23855	2.50E-20	6.42E-19	1.0516	0.828768	9.67439	8.69788	Down	Pclarkia001513	-	-	K13177//DDX1`ATP-dependent RNA helicase DDX1 [EC:5.6.2.7]	-	-	XP_045615015.1//ATP-dependent RNA helicase Ddx1-like isoform X3`[Procambarus clarkii]	PF00270.34//DEAD`DEAD/DEAH box helicase;PF00271.36//Helicase_C`Helicase conserved C-terminal domain	-	tr|A0AAE1ETQ4|A0AAE1ETQ4_PETCI//Uncharacterized protein {ECO:0000313|EMBL:KAK3861170.1} OS=Petrolisthes cinctipes (Flat porcelain crab) ORFNames=Pcinc_032827 {ECO:0000313|EMBL:KAK3861170.1} PE=4
Pclarkia001548.1	O	T	12.988	0	6.49399	6.5076	1.95743	3.32456	0.000885585	0.00175952	2.57652	1.80178	0	0	Up	Pclarkia001548	-	GO:0030414//peptidase inhibitor activity`molecular_function`Binds to and stops, prevents or reduces the activity of a peptidase, any enzyme that catalyzes the hydrolysis peptide bonds. [GOC:jl]	-	-	-	XP_045614709.1//uncharacterized protein LOC123768292`[Procambarus clarkii]	-	-	tr|D1KRR9|D1KRR9_PROCL//Crustin {ECO:0000313|EMBL:ACY64752.1, ECO:0000313|EMBL:AXK15908.1} OS=Procambarus clarkii (Red swamp crayfish) PE=2
Pclarkia001548.t1	O	T	907.033	2.33089	454.682	8.60481	0.64711	13.2973	2.40E-40	2.04E-38	141.061	129.894	0.363202	0.341386	Up	Pclarkia001548	-	-	-	-	-	-	-	-	-
Pclarkia001549.1	O	T	412.545	1.9346	207.24	7.73165	0.711634	10.8647	1.70E-27	7.31E-26	56.8456	58.1837	0.225645	0.318138	Up	Pclarkia001549	-	GO:0030414//peptidase inhibitor activity`molecular_function`Binds to and stops, prevents or reduces the activity of a peptidase, any enzyme that catalyzes the hydrolysis peptide bonds. [GOC:jl]	-	-	-	XP_045614707.1//uncharacterized protein LOC123768291 isoform X2`[Procambarus clarkii]	-	-	tr|A5A3L2|A5A3L2_PACLE//Pl-crustin 2 {ECO:0000313|EMBL:ABP88043.1} OS=Pacifastacus leniusculus (Signal crayfish) PE=2
Pclarkia001549.t1	O	T	1001.64	0.792583	501.216	10.3318	1.05372	9.80508	1.07E-22	3.37E-21	110.411	121.477	0.230407	0	Up	Pclarkia001549	-	GO:0030414//peptidase inhibitor activity`molecular_function`Binds to and stops, prevents or reduces the activity of a peptidase, any enzyme that catalyzes the hydrolysis peptide bonds. [GOC:jl]	-	-	-	XP_045614706.1//uncharacterized protein LOC123768291 isoform X1`[Procambarus clarkii]	-	-	tr|A5A3L2|A5A3L2_PACLE//Pl-crustin 2 {ECO:0000313|EMBL:ABP88043.1} OS=Pacifastacus leniusculus (Signal crayfish) PE=2
Pclarkia001597.1	O	T	320.468	1014.29	667.38	-1.6633	0.260591	-6.3828	1.74E-10	1.28E-09	5.66549	7.64412	21.4469	21.0086	Down	Pclarkia001597	-	GO:0033499//galactose catabolic process via UDP-galactose`biological_process`The chemical reactions and pathways resulting in the breakdown of galactose, via the intermediate UDP-galactose. [GOC:mah, MetaCyc:PWY-3821]	K01784//galE, GALE`UDP-glucose 4-epimerase [EC:5.1.3.2]	ko00052//Galactose metabolism`Metabolism`Carbohydrate metabolism;ko00520//Amino sugar and nucleotide sugar metabolism`Metabolism`Carbohydrate metabolism;ko01100//Metabolic pathways`Metabolism`Global and overview maps;ko01250//Biosynthesis of nucleotide sugars`Metabolism`Global and overview maps	-	XP_045611804.1//UDP-glucose 4-epimerase-like isoform X1`[Procambarus clarkii]	PF00106.30//adh_short`short chain dehydrogenase;PF08659.15//KR`KR domain;PF04321.22//RmlD_sub_bind`RmlD substrate binding domain;PF02719.20//Polysacc_synt_2`Polysaccharide biosynthesis protein;PF01370.26//Epimerase`NAD dependent epimerase/dehydratase family;PF16363.10//GDP_Man_Dehyd`GDP-mannose 4,6 dehydratase;PF01073.24//3Beta_HSD`3-beta hydroxysteroid dehydrogenase/isomerase family;PF07993.17//…	-	tr|A0A0P4WGH7|A0A0P4WGH7_SCYOL//UDP-N-acetylglucosamine 4-epimerase {ECO:0000256|ARBA:ARBA00031827} EC=5.1.3.2 {ECO:0000256|ARBA:ARBA00013189} EC=5.1.3.7 {ECO:0000256|ARBA:ARBA00013175} UDP-galactose 4-epimerase {ECO:0000256|ARBA:ARBA00031367} OS=Scylla olivacea (Orange mud crab) (Cancer olivacea) PE=3
Pclarkia001597.t1	O	T	6.44038	37.753	22.0967	-2.56982	0.891574	-2.88235	0.00394727	0.00669005	0.02052	0.093272	0.375612	0.293005	Down	Pclarkia001597	-	GO:0033499//galactose catabolic process via UDP-galactose`biological_process`The chemical reactions and pathways resulting in the breakdown of galactose, via the intermediate UDP-galactose. [GOC:mah, MetaCyc:PWY-3821]	K01784//galE, GALE`UDP-glucose 4-epimerase [EC:5.1.3.2]	ko01100//Metabolic pathways`Metabolism`Global and overview maps;ko01250//Biosynthesis of nucleotide sugars`Metabolism`Global and overview maps;ko00052//Galactose metabolism`Metabolism`Carbohydrate metabolism;ko00520//Amino sugar and nucleotide sugar metabolism`Metabolism`Carbohydrate metabolism	-	XP_045611806.1//UDP-glucose 4-epimerase-like isoform X3`[Procambarus clarkii]	PF00106.30//adh_short`short chain dehydrogenase;PF08659.15//KR`KR domain;PF04321.22//RmlD_sub_bind`RmlD substrate binding domain;PF02719.20//Polysacc_synt_2`Polysaccharide biosynthesis protein;PF01370.26//Epimerase`NAD dependent epimerase/dehydratase family;PF16363.10//GDP_Man_Dehyd`GDP-mannose 4,6 dehydratase;PF01073.24//3Beta_HSD`3-beta hydroxysteroid dehydrogenase/isomerase family;PF07993.17//…	-	tr|A0A0P4WPC5|A0A0P4WPC5_SCYOL//UDP-glucose 4-epimerase {ECO:0000256|RuleBase:RU366046} EC=5.1.3.2 {ECO:0000256|RuleBase:RU366046} OS=Scylla olivacea (Orange mud crab) (Cancer olivacea) PE=3
Pclarkia001656.1	O	T	258.813	24.4353	141.624	3.40517	0.400279	8.50699	1.79E-17	3.41E-16	3.24782	2.38536	0.258736	0.283263	Up	Pclarkia001656	-	GO:0016787//hydrolase activity`molecular_function`Catalysis of the hydrolysis of various bonds, e.g. C-O, C-N, C-C, phosphoric anhydride bonds, etc. [ISBN:0198506732];GO:0005634//nucleus`cellular_component`A membrane-bounded organelle of eukaryotic cells in which chromosomes are housed and replicated. In most cells, the nucleus contains all of the cell's chromosomes except the organellar chromoso…	K14807//DDX51, DBP6`ATP-dependent RNA helicase DDX51/DBP6 [EC:5.6.2.7]	-	-	XP_045618293.1//ATP-dependent RNA helicase DDX51-like isoform X1`[Procambarus clarkii]	PF00270.34//DEAD`DEAD/DEAH box helicase;PF00271.36//Helicase_C`Helicase conserved C-terminal domain	HMG//https://guolab.wchscu.cn/AnimalTFDB4/#/detail/TF/Oncorhynchus_kisutch/HMG	tr|A0A8J5MYP2|A0A8J5MYP2_HOMAM//ATP-dependent RNA helicase {ECO:0000256|RuleBase:RU365068} EC=3.6.4.13 {ECO:0000256|RuleBase:RU365068} OS=Homarus americanus (American lobster) ORFNames=Hamer_G018476 {ECO:0000313|EMBL:KAG7168034.1} PE=3
Pclarkia001656.t1	O	T	74.3565	36.8823	55.6194	1.01329	0.457832	2.21324	0.0268812	0.0371213	2.90007	2.2043	1.28366	1.29296	Up	Pclarkia001656	-	GO:0016787//hydrolase activity`molecular_function`Catalysis of the hydrolysis of various bonds, e.g. C-O, C-N, C-C, phosphoric anhydride bonds, etc. [ISBN:0198506732];GO:0005634//nucleus`cellular_component`A membrane-bounded organelle of eukaryotic cells in which chromosomes are housed and replicated. In most cells, the nucleus contains all of the cell's chromosomes except the organellar chromoso…	K14807//DDX51, DBP6`ATP-dependent RNA helicase DDX51/DBP6 [EC:5.6.2.7]	-	-	XP_045618299.1//ATP-dependent RNA helicase DDX51-like isoform X2`[Procambarus clarkii]	PF00271.36//Helicase_C`Helicase conserved C-terminal domain	HMG//https://guolab.wchscu.cn/AnimalTFDB4/#/detail/TF/Oncorhynchus_kisutch/HMG	tr|A0A8J5MYP2|A0A8J5MYP2_HOMAM//ATP-dependent RNA helicase {ECO:0000256|RuleBase:RU365068} EC=3.6.4.13 {ECO:0000256|RuleBase:RU365068} OS=Homarus americanus (American lobster) ORFNames=Hamer_G018476 {ECO:0000313|EMBL:KAG7168034.1} PE=3
Pclarkia001733.1	O	T	200.879	1.53831	101.209	7.01838	0.871493	8.05328	8.06E-16	1.27E-14	1.30261	0.777791	0.00447	0.011866	Up	Pclarkia001733	-	-	K19195//ARID4B`AT-rich interactive domain-containing protein 4B	-	-	XP_045626338.1//A-kinase anchor protein 12-like isoform X3`[Procambarus clarkii]	PF08169.16//RBB1NT`RBB1NT (NUC162) domain;PF01388.26//ARID`ARID/BRIGHT DNA binding domain;PF22732.1//MSL3_chromo-like`MSL3 chromodomain-like;PF11717.13//Tudor-knot`RNA binding activity-knot of a chromodomain	ARID//https://guolab.wchscu.cn/AnimalTFDB4/#/detail/TF/Drosophila_melanogaster/ARID	tr|A0AAE1GGB1|A0AAE1GGB1_PETCI//Uncharacterized protein {ECO:0000313|EMBL:KAK3891199.1} OS=Petrolisthes cinctipes (Flat porcelain crab) ORFNames=Pcinc_004913 {ECO:0000313|EMBL:KAK3891199.1} PE=4
Pclarkia001733.t1	O	T	13.4612	0	6.73061	6.56054	2.00588	3.27065	0.001073	0.0020866	0.169729	0.072206	0	0	Up	Pclarkia001733	-	GO:0005694//chromosome`cellular_component`A structure composed of a very long molecule of DNA and associated proteins (e.g. histones) that carries hereditary information. [ISBN:0198547684]	K19195//ARID4B`AT-rich interactive domain-containing protein 4B	-	-	XP_045626338.1//A-kinase anchor protein 12-like isoform X3`[Procambarus clarkii]	PF22732.1//MSL3_chromo-like`MSL3 chromodomain-like;PF11717.13//Tudor-knot`RNA binding activity-knot of a chromodomain	ARID//https://guolab.wchscu.cn/AnimalTFDB4/#/detail/TF/Drosophila_melanogaster/ARID	tr|A0A8J5KKD0|A0A8J5KKD0_HOMAM//AT-rich interactive domain-containing protein 4B-like 3 {ECO:0000313|EMBL:KAG7171265.1} OS=Homarus americanus (American lobster) ORFNames=Hamer_G013716 {ECO:0000313|EMBL:KAG7171265.1} PE=4
Pclarkia002021.1	O	T	668.365	109.969	389.167	2.60285	0.283032	9.19631	3.70E-20	9.33E-19	10.9097	11.0966	1.58021	2.06973	Up	Pclarkia002021	-	GO:0005737//cytoplasm`cellular_component`The contents of a cell excluding the plasma membrane and nucleus, but including other subcellular structures. [ISBN:0198547684];GO:0004586//ornithine decarboxylase activity`molecular_function`Catalysis of the reaction: L-ornithine + H+ = CO2 + putrescine. [EC:4.1.1.17, RHEA:22964];GO:0033387//putrescine biosynthetic process from ornithine`biological_proces…	K01581//E4.1.1.17, ODC1, speC, speF`ornithine decarboxylase [EC:4.1.1.17]	ko00330//Arginine and proline metabolism`Metabolism`Amino acid metabolism;ko00480//Glutathione metabolism`Metabolism`Metabolism of other amino acids;ko01100//Metabolic pathways`Metabolism`Global and overview maps;ko04148//Efferocytosis`Cellular Processes`Transport and catabolism	-	XP_045604602.1//ornithine decarboxylase-like`[Procambarus clarkii]	PF02784.21//Orn_Arg_deC_N`Pyridoxal-dependent decarboxylase, pyridoxal binding domain;PF00278.27//Orn_DAP_Arg_deC`Pyridoxal-dependent decarboxylase, C-terminal sheet domain	-	tr|A0A8J5JF61|A0A8J5JF61_HOMAM//ornithine decarboxylase {ECO:0000256|ARBA:ARBA00034138} EC=4.1.1.17 {ECO:0000256|ARBA:ARBA00034138} Fragment OS=Homarus americanus (American lobster) ORFNames=Hamer_G015943 {ECO:0000313|EMBL:KAG7155579.1} PE=3
Pclarkia002021.t1	O	T	30.9819	5.4856	18.2337	2.50367	0.857507	2.91971	0.00350354	0.00601973	0.36473	0.275149	0.083576	0.031392	Up	Pclarkia002021	-	GO:0005737//cytoplasm`cellular_component`The contents of a cell excluding the plasma membrane and nucleus, but including other subcellular structures. [ISBN:0198547684];GO:0004586//ornithine decarboxylase activity`molecular_function`Catalysis of the reaction: L-ornithine + H+ = CO2 + putrescine. [EC:4.1.1.17, RHEA:22964];GO:0033387//putrescine biosynthetic process from ornithine`biological_proces…	K01581//E4.1.1.17, ODC1, speC, speF`ornithine decarboxylase [EC:4.1.1.17]	ko01100//Metabolic pathways`Metabolism`Global and overview maps;ko00330//Arginine and proline metabolism`Metabolism`Amino acid metabolism;ko00480//Glutathione metabolism`Metabolism`Metabolism of other amino acids;ko04148//Efferocytosis`Cellular Processes`Transport and catabolism	-	XP_045604602.1//ornithine decarboxylase-like`[Procambarus clarkii]	PF02784.21//Orn_Arg_deC_N`Pyridoxal-dependent decarboxylase, pyridoxal binding domain	-	tr|A0A3R7QHL9|A0A3R7QHL9_PENVA//ornithine decarboxylase {ECO:0000256|ARBA:ARBA00034138} EC=4.1.1.17 {ECO:0000256|ARBA:ARBA00034138} OS=Penaeus vannamei (Whiteleg shrimp) (Litopenaeus vannamei) ORFNames=C7M84_014160 {ECO:0000313|EMBL:ROT67737.1} PE=3
Pclarkia002129.1	O	T	23.1828	3.12347	13.1531	2.89467	0.940503	3.07779	0.00208541	0.00378169	0.411909	0.497571	0.07901	0.044558	Up	Pclarkia002129	-	GO:0004252//serine-type endopeptidase activity`molecular_function`Catalysis of the hydrolysis of internal, alpha-peptide bonds in a polypeptide chain by a catalytic mechanism that involves a catalytic triad consisting of a serine nucleophile that is activated by a proton relay involving an acidic residue (e.g. aspartate or glutamate) and a basic residue (usually histidine). [GOC:mah, https://www.…	K01362//OVCH`ovochymase [EC:3.4.21.-]	-	-	XP_045611211.1//phenoloxidase-activating factor 2-like isoform X3`[Procambarus clarkii]	PF00089.31//Trypsin`Trypsin	-	tr|A0A8J5JPZ4|A0A8J5JPZ4_HOMAM//Phenoloxidase-activating factor 2-like 6 {ECO:0000313|EMBL:KAG7160166.1} OS=Homarus americanus (American lobster) ORFNames=Hamer_G012707 {ECO:0000313|EMBL:KAG7160166.1} PE=3
Pclarkia002129.t1	O	T	877.334	171.385	524.359	2.35656	0.292274	8.06284	7.45E-16	1.18E-14	18.0768	15.8222	3.8995	2.80741	Up	Pclarkia002129	-	GO:0004252//serine-type endopeptidase activity`molecular_function`Catalysis of the hydrolysis of internal, alpha-peptide bonds in a polypeptide chain by a catalytic mechanism that involves a catalytic triad consisting of a serine nucleophile that is activated by a proton relay involving an acidic residue (e.g. aspartate or glutamate) and a basic residue (usually histidine). [GOC:mah, https://www.…	K01362//OVCH`ovochymase [EC:3.4.21.-]	-	-	XP_045611211.1//phenoloxidase-activating factor 2-like isoform X3`[Procambarus clarkii]	PF00089.31//Trypsin`Trypsin	-	tr|A0A8J5JPZ4|A0A8J5JPZ4_HOMAM//Phenoloxidase-activating factor 2-like 6 {ECO:0000313|EMBL:KAG7160166.1} OS=Homarus americanus (American lobster) ORFNames=Hamer_G012707 {ECO:0000313|EMBL:KAG7160166.1} PE=3
Pclarkia002194.1	O	T	171.147	0	85.5735	10.2261	1.4977	6.82785	8.62E-12	7.70E-11	15.4647	16.3354	0	0	Up	Pclarkia002194	-	-	-	-	-	XP_045619865.1//probable beta-glucosidase btgE`[Procambarus clarkii]	-	-	tr|A0A1Z3GD33|A0A1Z3GD33_PROCL//Uncharacterized protein {ECO:0000313|EMBL:ASC55667.1} Fragment OS=Procambarus clarkii (Red swamp crayfish) PE=2
Pclarkia002194.t2	O	T	410.726	0	205.363	11.4885	1.49337	7.693	1.44E-14	1.90E-13	27.8138	41.7139	0	0	Up	Pclarkia002194	-	-	-	-	-	XP_045590520.1//probable beta-glucosidase btgE`[Procambarus clarkii]	-	-	tr|A0A1Z3GD33|A0A1Z3GD33_PROCL//Uncharacterized protein {ECO:0000313|EMBL:ASC55667.1} Fragment OS=Procambarus clarkii (Red swamp crayfish) PE=2
Pclarkia002277.1	O	T	270.424	0	135.212	10.8854	1.50403	7.2375	4.57E-13	4.90E-12	9.95859	15.3251	0	0	Up	Pclarkia002277	-	GO:0030246//carbohydrate binding`molecular_function`Binding to a carbohydrate, which includes monosaccharides, oligosaccharides and polysaccharides as well as substances derived from monosaccharides by reduction of the carbonyl group (alditols), by oxidation of one or more hydroxy groups to afford the corresponding aldehydes, ketones, or carboxylic acids, or by replacement of one or more hydroxy …	K06560//MRC, CD206, CD280`mannose receptor, C type	ko04145//Phagosome`Cellular Processes`Transport and catabolism	-	XP_045608499.1//P-selectin-like`[Procambarus clarkii]	PF00059.26//Lectin_C`Lectin C-type domain	-	tr|A0A1Z3GD51|A0A1Z3GD51_PROCL//Putative c-type lectin {ECO:0000313|EMBL:ASC55679.1} Fragment OS=Procambarus clarkii (Red swamp crayfish) PE=2
Pclarkia002277.t1	O	T	192.938	0	96.4689	10.398	1.58844	6.54605	5.91E-11	4.66E-10	4.29849	12.2872	0	0	Up	Pclarkia002277	-	GO:0030246//carbohydrate binding`molecular_function`Binding to a carbohydrate, which includes monosaccharides, oligosaccharides and polysaccharides as well as substances derived from monosaccharides by reduction of the carbonyl group (alditols), by oxidation of one or more hydroxy groups to afford the corresponding aldehydes, ketones, or carboxylic acids, or by replacement of one or more hydroxy …	K06563//CLEC4L_M, DC-SIGN, CD209, CD299`C-type lectin domain family 4 member L/M	ko03260//Virion - Human immunodeficiency virus`Genetic Information Processing`Information processing in viruses;ko03265//Virion - Ebolavirus, Lyssavirus and Morbillivirus`Genetic Information Processing`Information processing in viruses;ko04145//Phagosome`Cellular Processes`Transport and catabolism	-	XP_045608499.1//P-selectin-like`[Procambarus clarkii]	PF00059.26//Lectin_C`Lectin C-type domain	-	tr|A0A1Z3GD51|A0A1Z3GD51_PROCL//Putative c-type lectin {ECO:0000313|EMBL:ASC55679.1} Fragment OS=Procambarus clarkii (Red swamp crayfish) PE=2
Pclarkia002277.t2	O	T	62.5423	0	31.2712	8.7719	1.65885	5.28796	1.24E-07	5.63E-07	1.45557	3.90984	0	0	Up	Pclarkia002277	-	GO:0030246//carbohydrate binding`molecular_function`Binding to a carbohydrate, which includes monosaccharides, oligosaccharides and polysaccharides as well as substances derived from monosaccharides by reduction of the carbonyl group (alditols), by oxidation of one or more hydroxy groups to afford the corresponding aldehydes, ketones, or carboxylic acids, or by replacement of one or more hydroxy …	-	-	-	XP_045608499.1//P-selectin-like`[Procambarus clarkii]	-	-	tr|A0A1Z3GD51|A0A1Z3GD51_PROCL//Putative c-type lectin {ECO:0000313|EMBL:ASC55679.1} Fragment OS=Procambarus clarkii (Red swamp crayfish) PE=2
Pclarkia002391.1	O	T	153.107	54.0224	103.565	1.50216	0.363594	4.13143	3.61E-05	9.97E-05	2.07789	2.65448	0.885461	0.797109	Up	Pclarkia002391	-	-	-	-	-	XP_045592163.1//uncharacterized protein LOC123754059 isoform X3`[Procambarus clarkii]	PF11029.13//DAZAP2`DAZ associated protein 2 (DAZAP2)	-	tr|A0AAE1UEE5|A0AAE1UEE5_9EUCA//Uncharacterized protein {ECO:0000313|EMBL:KAK4315649.1} OS=Petrolisthes manimaculis ORFNames=Pmani_013139 {ECO:0000313|EMBL:KAK4315649.1} PE=4
Pclarkia002391.t3	O	T	160.22	53.0892	106.655	1.59386	0.374129	4.26018	2.04E-05	5.97E-05	2.72195	2.25859	0.755461	0.911274	Up	Pclarkia002391	-	-	-	-	-	UKA81973.1//deleted in azoospermia associated protein 2, partial`[Procambarus clarkii]	PF11029.13//DAZAP2`DAZ associated protein 2 (DAZAP2)	-	tr|A0AAE1UEE5|A0AAE1UEE5_9EUCA//Uncharacterized protein {ECO:0000313|EMBL:KAK4315649.1} OS=Petrolisthes manimaculis ORFNames=Pmani_013139 {ECO:0000313|EMBL:KAK4315649.1} PE=4
Pclarkia002418.1	O	T	0.656238	13.2084	6.93231	-4.39321	1.80599	-2.43258	0.0149918	0.0220082	0	0.008705	0.089921	0.08452	Down	Pclarkia002418	-	GO:0005737//cytoplasm`cellular_component`The contents of a cell excluding the plasma membrane and nucleus, but including other subcellular structures. [ISBN:0198547684];GO:1990253//cellular response to leucine starvation`biological_process`Any process that results in a change in state or activity of a cell (in terms of movement, secretion, enzyme production, gene expression, etc.) as a result of …	K20394//SESN2`sestrin 2	ko04150//mTOR signaling pathway`Environmental Information Processing`Signal transduction	-	XP_045605758.1//sestrin-2-like`[Procambarus clarkii]	PF04636.18//PA26`PA26 p53-induced protein (sestrin)	-	tr|A0A8J5TUS7|A0A8J5TUS7_HOMAM//Sestrin-2-like {ECO:0000313|EMBL:KAG7177588.1} OS=Homarus americanus (American lobster) ORFNames=Hamer_G008230 {ECO:0000313|EMBL:KAG7177588.1} PE=3
Pclarkia002418.t1	O	T	14.5445	143.978	79.2614	-3.31744	0.498096	-6.66024	2.73E-11	2.26E-10	0.068836	0.123499	0.930946	0.968025	Down	Pclarkia002418	-	GO:0005737//cytoplasm`cellular_component`The contents of a cell excluding the plasma membrane and nucleus, but including other subcellular structures. [ISBN:0198547684];GO:1990253//cellular response to leucine starvation`biological_process`Any process that results in a change in state or activity of a cell (in terms of movement, secretion, enzyme production, gene expression, etc.) as a result of …	K20394//SESN2`sestrin 2	ko04150//mTOR signaling pathway`Environmental Information Processing`Signal transduction	-	XP_045605758.1//sestrin-2-like`[Procambarus clarkii]	PF04636.18//PA26`PA26 p53-induced protein (sestrin)	-	tr|A0A8J5TUS7|A0A8J5TUS7_HOMAM//Sestrin-2-like {ECO:0000313|EMBL:KAG7177588.1} OS=Homarus americanus (American lobster) ORFNames=Hamer_G008230 {ECO:0000313|EMBL:KAG7177588.1} PE=3
Pclarkia002431.1	O	T	32.1113	0.776963	16.4442	5.3715	1.28367	4.18451	2.86E-05	8.09E-05	0.510307	0.329833	0.010549	0.009915	Up	Pclarkia002431	-	-	K20796//PRDM7_9`[histone H3]-lysine4 N-trimethyltransferase PRDM7/9 [EC:2.1.1.354]	ko00310//Lysine degradation`Metabolism`Amino acid metabolism;ko01100//Metabolic pathways`Metabolism`Global and overview maps	-	XP_045605710.1//zinc finger protein 557-like`[Procambarus clarkii]	-	-	tr|A0AAE1K1G3|A0AAE1K1G3_PETCI//Uncharacterized protein {ECO:0000313|EMBL:KAK3861937.1} OS=Petrolisthes cinctipes (Flat porcelain crab) ORFNames=Pcinc_032152 {ECO:0000313|EMBL:KAK3861937.1} PE=4
Pclarkia002431.t1	O	T	47.4803	4.26549	25.8729	3.47776	0.773241	4.49764	6.87E-06	2.23E-05	0.746129	0.461681	0.051943	0.059737	Up	Pclarkia002431	-	-	K22534//PRDM5`PR domain zinc finger protein 5 [EC:2.1.1.-]	-	-	XP_045605710.1//zinc finger protein 557-like`[Procambarus clarkii]	-	-	tr|A0AAE1K1G3|A0AAE1K1G3_PETCI//Uncharacterized protein {ECO:0000313|EMBL:KAK3861937.1} OS=Petrolisthes cinctipes (Flat porcelain crab) ORFNames=Pcinc_032152 {ECO:0000313|EMBL:KAK3861937.1} PE=4
Pclarkia002499.1	O	T	98.3933	0	49.1966	9.42698	1.52908	6.16513	7.04E-10	4.68E-09	3.96489	4.83785	0	0	Up	Pclarkia002499	-	GO:0030246//carbohydrate binding`molecular_function`Binding to a carbohydrate, which includes monosaccharides, oligosaccharides and polysaccharides as well as substances derived from monosaccharides by reduction of the carbonyl group (alditols), by oxidation of one or more hydroxy groups to afford the corresponding aldehydes, ketones, or carboxylic acids, or by replacement of one or more hydroxy …	K06560//MRC, CD206, CD280`mannose receptor, C type	ko04145//Phagosome`Cellular Processes`Transport and catabolism	-	XP_045608499.1//P-selectin-like`[Procambarus clarkii]	PF00059.26//Lectin_C`Lectin C-type domain	-	tr|A0A1Z3GD51|A0A1Z3GD51_PROCL//Putative c-type lectin {ECO:0000313|EMBL:ASC55679.1} Fragment OS=Procambarus clarkii (Red swamp crayfish) PE=2
Pclarkia002499.t1	O	T	90.2134	0	45.1067	9.3028	1.53415	6.06383	1.33E-09	8.46E-09	4.89054	4.38629	0	0	Up	Pclarkia002499	-	GO:0030246//carbohydrate binding`molecular_function`Binding to a carbohydrate, which includes monosaccharides, oligosaccharides and polysaccharides as well as substances derived from monosaccharides by reduction of the carbonyl group (alditols), by oxidation of one or more hydroxy groups to afford the corresponding aldehydes, ketones, or carboxylic acids, or by replacement of one or more hydroxy …	-	-	-	XP_045608499.1//P-selectin-like`[Procambarus clarkii]	-	-	tr|A0A1Z3GD51|A0A1Z3GD51_PROCL//Putative c-type lectin {ECO:0000313|EMBL:ASC55679.1} Fragment OS=Procambarus clarkii (Red swamp crayfish) PE=2
Pclarkia002499.t2	O	T	181.296	0	90.6478	10.3087	1.50103	6.86772	6.52E-12	5.94E-11	8.34352	10.5359	0	0	Up	Pclarkia002499	-	GO:0030246//carbohydrate binding`molecular_function`Binding to a carbohydrate, which includes monosaccharides, oligosaccharides and polysaccharides as well as substances derived from monosaccharides by reduction of the carbonyl group (alditols), by oxidation of one or more hydroxy groups to afford the corresponding aldehydes, ketones, or carboxylic acids, or by replacement of one or more hydroxy …	K06563//CLEC4L_M, DC-SIGN, CD209, CD299`C-type lectin domain family 4 member L/M	ko03260//Virion - Human immunodeficiency virus`Genetic Information Processing`Information processing in viruses;ko03265//Virion - Ebolavirus, Lyssavirus and Morbillivirus`Genetic Information Processing`Information processing in viruses;ko04145//Phagosome`Cellular Processes`Transport and catabolism	-	XP_045608499.1//P-selectin-like`[Procambarus clarkii]	PF00059.26//Lectin_C`Lectin C-type domain	-	tr|A0A1Z3GD51|A0A1Z3GD51_PROCL//Putative c-type lectin {ECO:0000313|EMBL:ASC55679.1} Fragment OS=Procambarus clarkii (Red swamp crayfish) PE=2
Pclarkia002560.1	O	T	361.539	0.380672	180.96	9.8628	1.46993	6.70969	1.95E-11	1.66E-10	17.5611	18.2756	0	0.03769	Up	Pclarkia002560	-	-	-	-	-	XP_045611361.1//uncharacterized protein LOC123766335`[Procambarus clarkii]	-	-	tr|A0A1Z3GD46|A0A1Z3GD46_PROCL//Uncharacterized protein {ECO:0000313|EMBL:ASC55669.1} Fragment OS=Procambarus clarkii (Red swamp crayfish) PE=2
Pclarkia002560.t1	O	T	2532.06	1.17325	1266.62	11.0854	0.865712	12.8049	1.54E-37	1.14E-35	119.864	127.522	0.079089	0.037169	Up	Pclarkia002560	-	-	-	-	-	XP_045611361.1//uncharacterized protein LOC123766335`[Procambarus clarkii]	-	-	tr|A0A8J5JIK4|A0A8J5JIK4_HOMAM//Uncharacterized protein {ECO:0000313|EMBL:KAG7154993.1} OS=Homarus americanus (American lobster) ORFNames=Hamer_G015585 {ECO:0000313|EMBL:KAG7154993.1} PE=4
Pclarkia002561.1	O	T	61.8417	0	30.9209	8.75883	1.58376	5.53041	3.19E-08	1.62E-07	5.43034	3.80045	0	0	Up	Pclarkia002561	-	-	-	-	-	XP_045611129.1//uncharacterized protein LOC123766204`[Procambarus clarkii]	-	-	tr|A0A1Z3GD33|A0A1Z3GD33_PROCL//Uncharacterized protein {ECO:0000313|EMBL:ASC55667.1} Fragment OS=Procambarus clarkii (Red swamp crayfish) PE=2
Pclarkia002561.t1	O	T	143.034	0	71.5171	9.96664	1.51061	6.59775	4.17E-11	3.36E-10	9.6319	12.1511	0	0	Up	Pclarkia002561	-	-	-	-	-	XP_045621835.1//uncharacterized protein LOC123772629 isoform X2`[Procambarus clarkii]	-	-	tr|A0A1Z3GD33|A0A1Z3GD33_PROCL//Uncharacterized protein {ECO:0000313|EMBL:ASC55667.1} Fragment OS=Procambarus clarkii (Red swamp crayfish) PE=2
Pclarkia002561.t2	O	T	2007.82	0.396292	1004.11	12.3355	1.49509	8.25065	1.58E-16	2.68E-15	197.743	108.772	0.073623	0	Up	Pclarkia002561	-	-	-	-	-	XP_045621835.1//uncharacterized protein LOC123772629 isoform X2`[Procambarus clarkii]	-	-	tr|A0A1Z3GD33|A0A1Z3GD33_PROCL//Uncharacterized protein {ECO:0000313|EMBL:ASC55667.1} Fragment OS=Procambarus clarkii (Red swamp crayfish) PE=2
Pclarkia002690.1	O	T	29.3182	0	14.6591	7.68089	1.67946	4.57342	4.80E-06	1.61E-05	0.223003	0.216265	0	0	Up	Pclarkia002690	-	-	K07207//TSC2`tuberous sclerosis 2	ko04140//Autophagy - animal`Cellular Processes`Transport and catabolism;ko04150//mTOR signaling pathway`Environmental Information Processing`Signal transduction	-	XP_045602296.1//tuberin-like isoform X2`[Procambarus clarkii]	PF11864.13//DUF3384`Domain of unknown function (DUF3384);PF03542.21//Tuberin`Tuberin	-	tr|A0AAE1K1J0|A0AAE1K1J0_PETCI//Uncharacterized protein {ECO:0000313|EMBL:KAK3861669.1} OS=Petrolisthes cinctipes (Flat porcelain crab) ORFNames=Pcinc_032393 {ECO:0000313|EMBL:KAK3861669.1} PE=4
Pclarkia002690.t1	O	T	395.621	37.7686	216.695	3.39057	0.358035	9.46994	2.80E-21	7.85E-20	3.36623	2.62708	0.332119	0.24858	Up	Pclarkia002690	-	-	K07207//TSC2`tuberous sclerosis 2	ko04150//mTOR signaling pathway`Environmental Information Processing`Signal transduction;ko04140//Autophagy - animal`Cellular Processes`Transport and catabolism	-	XP_045602296.1//tuberin-like isoform X2`[Procambarus clarkii]	PF11864.13//DUF3384`Domain of unknown function (DUF3384);PF03542.21//Tuberin`Tuberin	-	tr|A0AAE1K1J0|A0AAE1K1J0_PETCI//Uncharacterized protein {ECO:0000313|EMBL:KAK3861669.1} OS=Petrolisthes cinctipes (Flat porcelain crab) ORFNames=Pcinc_032393 {ECO:0000313|EMBL:KAK3861669.1} PE=4
Pclarkia002706.1	O	T	12.5147	0	6.25737	6.45221	1.95796	3.29538	0.000982888	0.00193084	0.221285	0.26113	0	0	Up	Pclarkia002706	-	-	-	-	-	-	-	-	-
Pclarkia002706.t1	O	T	617.469	0.396292	308.933	10.6347	1.46838	7.24245	4.41E-13	4.74E-12	8.4945	7.15754	0.010277	0	Up	Pclarkia002706	-	-	-	-	-	-	-	-	-
Pclarkia002957.1	O	T	85.8175	1.56955	43.6935	5.78441	0.88506	6.53561	6.34E-11	4.98E-10	0.688928	0.810809	0.018533	0.006626	Up	Pclarkia002957	-	GO:0005737//cytoplasm`cellular_component`The contents of a cell excluding the plasma membrane and nucleus, but including other subcellular structures. [ISBN:0198547684];GO:0007015//actin filament organization`biological_process`A process that is carried out at the cellular level which results in the assembly, arrangement of constituent parts, or disassembly of cytoskeletal structures comprising a…	K25838//MYO19`myosin XIX	ko04814//Motor proteins`Cellular Processes`Cell motility	-	XP_045620759.1//unconventional myosin-XIX-like`[Procambarus clarkii]	PF00063.26//Myosin_head`Myosin head (motor domain)	-	tr|A0A8J5JTF1|A0A8J5JTF1_HOMAM//Unconventional myosin-XIX-like {ECO:0000313|EMBL:KAG7163770.1} OS=Homarus americanus (American lobster) ORFNames=Hamer_G003022 {ECO:0000313|EMBL:KAG7163770.1} PE=3
Pclarkia002957.t1	O	T	104.836	0	52.4178	9.52047	1.58757	5.99687	2.01E-09	1.24E-08	2.52449	1.1942	0	0	Up	Pclarkia002957	-	GO:0005737//cytoplasm`cellular_component`The contents of a cell excluding the plasma membrane and nucleus, but including other subcellular structures. [ISBN:0198547684];GO:0007015//actin filament organization`biological_process`A process that is carried out at the cellular level which results in the assembly, arrangement of constituent parts, or disassembly of cytoskeletal structures comprising a…	K25838//MYO19`myosin XIX	ko04814//Motor proteins`Cellular Processes`Cell motility	-	XP_045620759.1//unconventional myosin-XIX-like`[Procambarus clarkii]	PF00063.26//Myosin_head`Myosin head (motor domain)	-	tr|A0A8J5JTF1|A0A8J5JTF1_HOMAM//Unconventional myosin-XIX-like {ECO:0000313|EMBL:KAG7163770.1} OS=Homarus americanus (American lobster) ORFNames=Hamer_G003022 {ECO:0000313|EMBL:KAG7163770.1} PE=3
Pclarkia003144.1	O	T	24.022	0	12.011	7.39149	1.75906	4.20195	2.65E-05	7.55E-05	0.12726	0.221743	0	0	Up	Pclarkia003144	-	GO:0016020//membrane`cellular_component`A lipid bilayer along with all the proteins and protein complexes embedded in it and attached to it. [GOC:dos, GOC:mah, ISBN:0815316194]	-	-	-	XP_045619608.1//flocculation protein FLO11-like`[Procambarus clarkii]	-	-	tr|A0A8J5N6S3|A0A8J5N6S3_HOMAM//Uncharacterized protein {ECO:0000313|EMBL:KAG7174326.1} Fragment OS=Homarus americanus (American lobster) ORFNames=Hamer_G003264 {ECO:0000313|EMBL:KAG7174326.1} PE=4
Pclarkia003144.t1	O	T	199.809	1.9346	100.872	6.68587	0.741383	9.0181	1.91E-19	4.55E-18	1.33474	1.393	0.011064	0.015599	Up	Pclarkia003144	-	GO:0016020//membrane`cellular_component`A lipid bilayer along with all the proteins and protein complexes embedded in it and attached to it. [GOC:dos, GOC:mah, ISBN:0815316194]	-	-	-	XP_045619608.1//flocculation protein FLO11-like`[Procambarus clarkii]	-	-	tr|A0A8J5N757|A0A8J5N757_HOMAM//Uncharacterized protein {ECO:0000313|EMBL:KAG7174324.1} Fragment OS=Homarus americanus (American lobster) ORFNames=Hamer_G003262 {ECO:0000313|EMBL:KAG7174324.1} PE=4
Pclarkia003362.1	O	T	58.6659	0	29.3329	8.67955	1.65955	5.23005	1.69E-07	7.53E-07	3.11749	8.1365	0	0	Up	Pclarkia003362	-	-	-	-	-	XP_045622143.1//uncharacterized protein LOC123772847 isoform X6`[Procambarus clarkii]	-	-	-
Pclarkia003362.t1	O	T	197.962	1.53831	99.7503	6.99528	0.813069	8.60354	7.73E-18	1.55E-16	3.86423	4.06035	0.017271	0.04587	Up	Pclarkia003362	-	-	-	-	-	XP_045622137.1//uncharacterized protein LOC123772845`[Procambarus clarkii]	-	-	-
Pclarkia003466.1	O	T	188.18	40.5895	114.385	2.2147	0.417539	5.30417	1.13E-07	5.19E-07	1.69924	1.63007	0.459212	0.269768	Up	Pclarkia003466	-	-	K24489//FSD1`fibronectin type III and SPRY domain-containing protein 1	-	-	XP_037784222.1//fibrous sheath CABYR-binding protein-like isoform X14`[Penaeus monodon]	-	-	tr|A0A8J5T1A8|A0A8J5T1A8_HOMAM//Uncharacterized protein {ECO:0000313|EMBL:KAG7171750.1} OS=Homarus americanus (American lobster) ORFNames=Hamer_G022880 {ECO:0000313|EMBL:KAG7171750.1} PE=4
Pclarkia003466.t3	O	T	555.198	136.328	345.763	2.02657	0.291612	6.94953	3.67E-12	3.46E-11	8.09563	8.11787	2.33667	1.68877	Up	Pclarkia003466	-	-	-	-	-	XP_045617053.1//fibrous sheath CABYR-binding protein-like isoform X19`[Procambarus clarkii]	-	-	tr|A0A5B7GI72|A0A5B7GI72_PORTR//Uncharacterized protein {ECO:0000313|EMBL:MPC57105.1} OS=Portunus trituberculatus (Swimming crab) (Neptunus trituberculatus) ORFNames=E2C01_051079 {ECO:0000313|EMBL:MPC57105.1} PE=4
Pclarkia003518.1	O	T	55.5381	1.53831	28.5382	5.16351	0.937296	5.50894	3.61E-08	1.81E-07	0.726778	0.731624	0.010662	0.030094	Up	Pclarkia003518	-	GO:0036089//cleavage furrow formation`biological_process`Generation of the cleavage furrow, a shallow groove in the cell surface near the old metaphase plate that marks the site of cytokinesis. This process includes the recruitment and localized activation of signals such as RhoA at the site of the future furrow to ensure that furrowing initiates at the correct site in the cell. [GOC:ans, PMID:15…	K02098//SPIR`spire	ko04320//Dorso-ventral axis formation`Organismal Systems`Development and regeneration	-	XP_045625900.1//protein spire homolog 1-like isoform X3`[Procambarus clarkii]	PF16474.10//KIND`Kinase non-catalytic C-lobe domain	-	tr|A0A8J5NCT4|A0A8J5NCT4_HOMAM//Spire-like {ECO:0000313|EMBL:KAG7177625.1} OS=Homarus americanus (American lobster) ORFNames=Hamer_G008269 {ECO:0000313|EMBL:KAG7177625.1} PE=4
Pclarkia003518.t1	O	T	37.4832	3.12347	20.3034	3.58927	0.833457	4.30648	1.66E-05	4.95E-05	0.718365	0.747037	0.082439	0.048667	Up	Pclarkia003518	-	-	-	-	-	-	-	-	-
Pclarkia003749.1	O	T	91.6017	0.396292	45.999	7.8802	1.5246	5.1687	2.36E-07	1.02E-06	4.02503	5.10062	0.040253	0	Up	Pclarkia003749	-	GO:0030246//carbohydrate binding`molecular_function`Binding to a carbohydrate, which includes monosaccharides, oligosaccharides and polysaccharides as well as substances derived from monosaccharides by reduction of the carbonyl group (alditols), by oxidation of one or more hydroxy groups to afford the corresponding aldehydes, ketones, or carboxylic acids, or by replacement of one or more hydroxy …	K06560//MRC, CD206, CD280`mannose receptor, C type	ko04145//Phagosome`Cellular Processes`Transport and catabolism	-	XP_045612374.1//alpha-N-acetylgalactosamine-specific lectin-like`[Procambarus clarkii]	PF00059.26//Lectin_C`Lectin C-type domain	-	tr|A0A1Z3GD51|A0A1Z3GD51_PROCL//Putative c-type lectin {ECO:0000313|EMBL:ASC55679.1} Fragment OS=Procambarus clarkii (Red swamp crayfish) PE=2
Pclarkia003749.t1	O	T	181.174	1.53831	91.356	6.86715	0.825294	8.32085	8.73E-17	1.53E-15	8.43385	10.345	0.041858	0.118032	Up	Pclarkia003749	-	-	-	-	-	XP_045612374.1//alpha-N-acetylgalactosamine-specific lectin-like`[Procambarus clarkii]	-	-	tr|A0A8J5JTQ1|A0A8J5JTQ1_HOMAM//C-type lectin-like 9 {ECO:0000313|EMBL:KAG7161635.1} OS=Homarus americanus (American lobster) ORFNames=Hamer_G014205 {ECO:0000313|EMBL:KAG7161635.1} PE=4
Pclarkia003749.t2	O	T	166.217	2.33089	84.2739	6.15588	0.712125	8.64438	5.41E-18	1.10E-16	7.53589	9.43691	0.123765	0.116331	Up	Pclarkia003749	-	-	-	-	-	XP_045612374.1//alpha-N-acetylgalactosamine-specific lectin-like`[Procambarus clarkii]	-	-	-
Pclarkia003774.1	O	T	129.314	1.96584	65.64	6.05403	0.784289	7.71913	1.17E-14	1.57E-13	3.86295	4.10715	0.102494	0.023519	Up	Pclarkia003774	-	GO:0005813//centrosome`cellular_component`A structure comprised of a core structure (in most organisms, a pair of centrioles) and peripheral material from which a microtubule-based structure, such as a spindle apparatus, is organized. Centrosomes occur close to the nucleus during interphase in many eukaryotic cells, though in animal cells it changes continually during the cell-division cycle. [GO…	K16757//CCDC77`coiled-coil domain-containing protein 77	-	-	XP_045603247.1//coiled-coil domain-containing protein 77-like`[Procambarus clarkii]	-	-	tr|A0A8J5JXV0|A0A8J5JXV0_HOMAM//Coiled-coil domain-containing protein 77-like {ECO:0000313|EMBL:KAG7166547.1} OS=Homarus americanus (American lobster) ORFNames=Hamer_G005670 {ECO:0000313|EMBL:KAG7166547.1} PE=4
Pclarkia003774.t1	O	T	477.069	66.7251	271.897	2.83697	0.348998	8.1289	4.33E-16	7.02E-15	5.0161	7.64675	0.855793	0.926161	Up	Pclarkia003774	-	GO:0005813//centrosome`cellular_component`A structure comprised of a core structure (in most organisms, a pair of centrioles) and peripheral material from which a microtubule-based structure, such as a spindle apparatus, is organized. Centrosomes occur close to the nucleus during interphase in many eukaryotic cells, though in animal cells it changes continually during the cell-division cycle. [GO…	K16757//CCDC77`coiled-coil domain-containing protein 77	-	-	XP_045603247.1//coiled-coil domain-containing protein 77-like`[Procambarus clarkii]	-	-	tr|A0A8J5JXV0|A0A8J5JXV0_HOMAM//Coiled-coil domain-containing protein 77-like {ECO:0000313|EMBL:KAG7166547.1} OS=Homarus americanus (American lobster) ORFNames=Hamer_G005670 {ECO:0000313|EMBL:KAG7166547.1} PE=4
Pclarkia003914.1	O	T	4692.39	1.96584	2347.18	11.2373	0.705659	15.9245	4.28E-57	6.73E-55	224.328	178.481	0.139281	0.032729	Up	Pclarkia003914	-	GO:0016491//oxidoreductase activity`molecular_function`Catalysis of an oxidation-reduction (redox) reaction, a reversible chemical reaction in which the oxidation state of an atom or atoms within a molecule is altered. One substrate acts as a hydrogen or electron donor and becomes oxidized, while the other acts as hydrogen or electron acceptor and becomes reduced. [GOC:go_curators]	K11153//RDH12`retinol dehydrogenase 12 [EC:1.1.1.300]	ko00830//Retinol metabolism`Metabolism`Metabolism of cofactors and vitamins;ko01100//Metabolic pathways`Metabolism`Global and overview maps;ko01240//Biosynthesis of cofactors`Metabolism`Global and overview maps	-	XP_045593311.1//retinol dehydrogenase 11-like isoform X1`[Procambarus clarkii]	PF00106.30//adh_short`short chain dehydrogenase;PF08659.15//KR`KR domain;PF13561.11//adh_short_C2`Enoyl-(Acyl carrier protein) reductase	-	tr|A0A0P4W6I9|A0A0P4W6I9_SCYOL//Retinol dehydrogenase {ECO:0008006|Google:ProtNLM} OS=Scylla olivacea (Orange mud crab) (Cancer olivacea) PE=3
Pclarkia003914.t1	O	T	132.078	0	66.0389	9.85341	1.53664	6.4123	1.43E-10	1.07E-09	5.71946	3.67318	0	0	Up	Pclarkia003914	-	GO:0016491//oxidoreductase activity`molecular_function`Catalysis of an oxidation-reduction (redox) reaction, a reversible chemical reaction in which the oxidation state of an atom or atoms within a molecule is altered. One substrate acts as a hydrogen or electron donor and becomes oxidized, while the other acts as hydrogen or electron acceptor and becomes reduced. [GOC:go_curators]	K11153//RDH12`retinol dehydrogenase 12 [EC:1.1.1.300]	ko01100//Metabolic pathways`Metabolism`Global and overview maps;ko01240//Biosynthesis of cofactors`Metabolism`Global and overview maps;ko00830//Retinol metabolism`Metabolism`Metabolism of cofactors and vitamins	-	XP_045593311.1//retinol dehydrogenase 11-like isoform X1`[Procambarus clarkii]	PF00106.30//adh_short`short chain dehydrogenase;PF08659.15//KR`KR domain;PF13561.11//adh_short_C2`Enoyl-(Acyl carrier protein) reductase	-	tr|A0A0P4W6I9|A0A0P4W6I9_SCYOL//Retinol dehydrogenase {ECO:0008006|Google:ProtNLM} OS=Scylla olivacea (Orange mud crab) (Cancer olivacea) PE=3
Pclarkia003914.t2	O	T	411.874	0	205.937	11.4933	1.47631	7.78514	6.96E-15	9.64E-14	14.3431	13.7073	0	0	Up	Pclarkia003914	-	GO:0016491//oxidoreductase activity`molecular_function`Catalysis of an oxidation-reduction (redox) reaction, a reversible chemical reaction in which the oxidation state of an atom or atoms within a molecule is altered. One substrate acts as a hydrogen or electron donor and becomes oxidized, while the other acts as hydrogen or electron acceptor and becomes reduced. [GOC:go_curators]	K11153//RDH12`retinol dehydrogenase 12 [EC:1.1.1.300]	ko01100//Metabolic pathways`Metabolism`Global and overview maps;ko01240//Biosynthesis of cofactors`Metabolism`Global and overview maps;ko00830//Retinol metabolism`Metabolism`Metabolism of cofactors and vitamins	-	XP_045593311.1//retinol dehydrogenase 11-like isoform X1`[Procambarus clarkii]	PF00106.30//adh_short`short chain dehydrogenase;PF08659.15//KR`KR domain;PF13561.11//adh_short_C2`Enoyl-(Acyl carrier protein) reductase	-	tr|A0A0P4W6I9|A0A0P4W6I9_SCYOL//Retinol dehydrogenase {ECO:0008006|Google:ProtNLM} OS=Scylla olivacea (Orange mud crab) (Cancer olivacea) PE=3
Pclarkia003914.t3	O	T	59.7048	0	29.8524	8.7074	1.57133	5.54143	3.00E-08	1.53E-07	2.08712	1.84498	0	0	Up	Pclarkia003914	-	GO:0042574//retinal metabolic process`biological_process`The chemical reactions and pathways involving retinal, a compound that plays an important role in the visual process in most vertebrates. In the retina, retinal combines with opsins to form visual pigments. Retinal is one of the forms of vitamin A. [ISBN:0198506732]	K11153//RDH12`retinol dehydrogenase 12 [EC:1.1.1.300]	ko01100//Metabolic pathways`Metabolism`Global and overview maps;ko01240//Biosynthesis of cofactors`Metabolism`Global and overview maps;ko00830//Retinol metabolism`Metabolism`Metabolism of cofactors and vitamins	-	XP_045593320.1//retinol dehydrogenase 13-like isoform X2`[Procambarus clarkii]	PF00106.30//adh_short`short chain dehydrogenase;PF13561.11//adh_short_C2`Enoyl-(Acyl carrier protein) reductase	-	tr|A0A1Z3GD27|A0A1Z3GD27_PROCL//Putative retinol dehydrogenase 14 {ECO:0000313|EMBL:ASC55671.1} Fragment OS=Procambarus clarkii (Red swamp crayfish) PE=2
Pclarkia003949.1	O	T	26.9372	0.761343	13.8493	5.12279	1.34283	3.81491	0.000136234	0.000330107	0.649179	0.784326	0	0.040725	Up	Pclarkia003949	-	GO:0005635//nuclear envelope`cellular_component`The double lipid bilayer enclosing the nucleus and separating its contents from the rest of the cytoplasm; includes the intermembrane space, a gap of width 20-40 nm (also called the perinuclear space). [ISBN:0198547684];GO:0031210//phosphatidylcholine binding`molecular_function`Binding to a phosphatidylcholine, a glycophospholipid in which a phospha…	K00968//PCYT1`choline-phosphate cytidylyltransferase [EC:2.7.7.15]	ko00440//Phosphonate and phosphinate metabolism`Metabolism`Metabolism of other amino acids;ko00564//Glycerophospholipid metabolism`Metabolism`Lipid metabolism;ko01100//Metabolic pathways`Metabolism`Global and overview maps	-	XP_045613697.1//choline-phosphate cytidylyltransferase B-like isoform X3`[Procambarus clarkii]	PF01467.31//CTP_transf_like`Cytidylyltransferase-like	-	tr|A0A3R7SYX4|A0A3R7SYX4_PENVA//choline-phosphate cytidylyltransferase {ECO:0000256|ARBA:ARBA00026101} EC=2.7.7.15 {ECO:0000256|ARBA:ARBA00026101} OS=Penaeus vannamei (Whiteleg shrimp) (Litopenaeus vannamei) ORFNames=C7M84_024483 {ECO:0000313|EMBL:ROT82371.1} PE=3
Pclarkia003949.t3	O	T	33.9581	5.08931	19.5237	2.74464	0.850316	3.22779	0.00124749	0.00238718	0.915354	0.594391	0.162535	0.067899	Up	Pclarkia003949	-	GO:0005635//nuclear envelope`cellular_component`The double lipid bilayer enclosing the nucleus and separating its contents from the rest of the cytoplasm; includes the intermembrane space, a gap of width 20-40 nm (also called the perinuclear space). [ISBN:0198547684];GO:0031210//phosphatidylcholine binding`molecular_function`Binding to a phosphatidylcholine, a glycophospholipid in which a phospha…	K00968//PCYT1`choline-phosphate cytidylyltransferase [EC:2.7.7.15]	ko01100//Metabolic pathways`Metabolism`Global and overview maps;ko00564//Glycerophospholipid metabolism`Metabolism`Lipid metabolism;ko00440//Phosphonate and phosphinate metabolism`Metabolism`Metabolism of other amino acids	-	XP_045613698.1//choline-phosphate cytidylyltransferase B-like isoform X4`[Procambarus clarkii]	PF01467.31//CTP_transf_like`Cytidylyltransferase-like	-	tr|A0A3R7SYX4|A0A3R7SYX4_PENVA//choline-phosphate cytidylyltransferase {ECO:0000256|ARBA:ARBA00026101} EC=2.7.7.15 {ECO:0000256|ARBA:ARBA00026101} OS=Penaeus vannamei (Whiteleg shrimp) (Litopenaeus vannamei) ORFNames=C7M84_024483 {ECO:0000313|EMBL:ROT82371.1} PE=3
Pclarkia004006.1	O	T	20.0846	0.776963	10.4308	4.69135	1.35818	3.45415	0.000552037	0.00115753	0.218876	0.281888	0.010076	0.009471	Up	Pclarkia004006	-	GO:0006508//proteolysis`biological_process`The hydrolysis of proteins into smaller polypeptides and/or amino acids by cleavage of their peptide bonds. [GOC:bf, GOC:mah];GO:0008236//serine-type peptidase activity`molecular_function`Catalysis of the hydrolysis of peptide bonds in a polypeptide chain by a catalytic mechanism that involves a catalytic triad consisting of a serine nucleophile that is …	K05995//pepE`dipeptidase E [EC:3.4.13.21]	-	-	XP_045613971.1//alpha-aspartyl dipeptidase-like`[Procambarus clarkii]	PF03575.22//Peptidase_S51`Peptidase family S51	-	tr|A0A423U1R4|A0A423U1R4_PENVA//Putative alpha-aspartyl dipeptidase {ECO:0000313|EMBL:ROT82645.1} OS=Penaeus vannamei (Whiteleg shrimp) (Litopenaeus vannamei) ORFNames=C7M84_024177 {ECO:0000313|EMBL:ROT82645.1} PE=3
Pclarkia004006.t1	O	T	89.1745	31.4436	60.309	1.50155	0.507748	2.95728	0.00310368	0.00540787	0.644016	1.14434	0.315341	0.319205	Up	Pclarkia004006	-	GO:0006508//proteolysis`biological_process`The hydrolysis of proteins into smaller polypeptides and/or amino acids by cleavage of their peptide bonds. [GOC:bf, GOC:mah];GO:0008236//serine-type peptidase activity`molecular_function`Catalysis of the hydrolysis of peptide bonds in a polypeptide chain by a catalytic mechanism that involves a catalytic triad consisting of a serine nucleophile that is …	K05995//pepE`dipeptidase E [EC:3.4.13.21]	-	-	XP_045613971.1//alpha-aspartyl dipeptidase-like`[Procambarus clarkii]	PF03575.22//Peptidase_S51`Peptidase family S51	-	tr|A0A423U1R4|A0A423U1R4_PENVA//Putative alpha-aspartyl dipeptidase {ECO:0000313|EMBL:ROT82645.1} OS=Penaeus vannamei (Whiteleg shrimp) (Litopenaeus vannamei) ORFNames=C7M84_024177 {ECO:0000313|EMBL:ROT82645.1} PE=3
Pclarkia004014.1	O	T	2873.87	0	1436.93	14.2957	1.47075	9.72	2.48E-22	7.55E-21	17.5769	23.2233	0	0	Up	Pclarkia004014	-	-	K24522//KCP`kielin/chordin-like protein	-	-	XP_045589747.1//kielin/chordin-like protein isoform X3`[Procambarus clarkii]	-	-	tr|A0AAE1K9H0|A0AAE1K9H0_PETCI//Uncharacterized protein {ECO:0000313|EMBL:KAK3869241.1} OS=Petrolisthes cinctipes (Flat porcelain crab) ORFNames=Pcinc_025436 {ECO:0000313|EMBL:KAK3869241.1} PE=4
Pclarkia004014.t1	O	T	71.8092	0	35.9046	8.97475	1.78292	5.03373	4.81E-07	1.96E-06	4.28934	0.758773	0	0	Up	Pclarkia004014	-	-	K24522//KCP`kielin/chordin-like protein	-	-	XP_045589754.1//kielin/chordin-like protein isoform X4`[Procambarus clarkii]	-	-	tr|A0AAE1PYA0|A0AAE1PYA0_9EUCA//Uncharacterized protein {ECO:0000313|EMBL:KAK4316876.1} OS=Petrolisthes manimaculis ORFNames=Pmani_012007 {ECO:0000313|EMBL:KAK4316876.1} PE=4
Pclarkia004260.1	O	T	2467.6	0.776963	1234.19	11.6334	1.07803	10.7914	3.78E-27	1.60E-25	126.369	202.68	0.053808	0.050576	Up	Pclarkia004260	-	-	K24235//CBLN`cerebellin	-	-	XP_045590282.1//cerebellin-3-like`[Procambarus clarkii]	PF00386.26//C1q`C1q domain	-	tr|A0A1Z3GD26|A0A1Z3GD26_PROCL//Putative complement component 1, q subcomponent protein {ECO:0000313|EMBL:ASC55672.1} OS=Procambarus clarkii (Red swamp crayfish) PE=2
Pclarkia004260.t1	O	T	904.062	0	452.031	12.6276	1.49137	8.46715	2.51E-17	4.70E-16	56.141	36.7811	0	0	Up	Pclarkia004260	-	-	-	-	-	-	-	-	-
Pclarkia004364.1	O	T	9.72157	44.6363	27.1789	-2.21355	0.93522	-2.36688	0.0179389	0.0258119	0.071787	0.530248	1.3632	1.3978	Down	Pclarkia004364	-	GO:0016020//membrane`cellular_component`A lipid bilayer along with all the proteins and protein complexes embedded in it and attached to it. [GOC:dos, GOC:mah, ISBN:0815316194]	K06537//CD151, TSPAN24`CD151 antigen	-	-	XP_045583180.1//tetraspanin-9-like`[Procambarus clarkii]	PF00335.25//Tetraspanin`Tetraspanin family	-	tr|A0A8J5MVH6|A0A8J5MVH6_HOMAM//Tetraspanin-11-like {ECO:0000313|EMBL:KAG7165965.1} OS=Homarus americanus (American lobster) ORFNames=Hamer_G011884 {ECO:0000313|EMBL:KAG7165965.1} PE=4
Pclarkia004364.t1	O	T	223.785	499.128	361.457	-1.15828	0.255391	-4.53532	5.75E-06	1.90E-05	5.33361	6.52988	13.6617	13.0222	Down	Pclarkia004364	-	GO:0016020//membrane`cellular_component`A lipid bilayer along with all the proteins and protein complexes embedded in it and attached to it. [GOC:dos, GOC:mah, ISBN:0815316194]	K06537//CD151, TSPAN24`CD151 antigen	-	-	XP_045583180.1//tetraspanin-9-like`[Procambarus clarkii]	PF00335.25//Tetraspanin`Tetraspanin family	-	tr|A0A8J5MVH6|A0A8J5MVH6_HOMAM//Tetraspanin-11-like {ECO:0000313|EMBL:KAG7165965.1} OS=Homarus americanus (American lobster) ORFNames=Hamer_G011884 {ECO:0000313|EMBL:KAG7165965.1} PE=4
Pclarkia004377.1	O	T	41.8329	109.411	75.6221	-1.38729	0.398149	-3.48434	0.000493354	0.00104773	0.307352	0.319329	0.80043	0.854945	Down	Pclarkia004377	-	-	-	-	-	XP_045583106.1//uncharacterized protein LOC123746018`[Procambarus clarkii]	-	-	-
Pclarkia004377.t1	O	T	203.854	521.098	362.476	-1.3537	0.246061	-5.50151	3.77E-08	1.88E-07	1.51945	1.47829	3.76632	3.99265	Down	Pclarkia004377	-	-	-	-	-	XP_045583106.1//uncharacterized protein LOC123746018`[Procambarus clarkii]	-	-	-
Pclarkia004415.1	O	T	114.906	4.26549	59.586	4.74931	0.621472	7.64203	2.14E-14	2.75E-13	0.510182	0.67371	0.020853	0.023535	Up	Pclarkia004415	-	GO:0005737//cytoplasm`cellular_component`The contents of a cell excluding the plasma membrane and nucleus, but including other subcellular structures. [ISBN:0198547684];GO:0016020//membrane`cellular_component`A lipid bilayer along with all the proteins and protein complexes embedded in it and attached to it. [GOC:dos, GOC:mah, ISBN:0815316194];GO:0034975//protein folding in endoplasmic reticulum`…	K01528//DNM1_3`dynamin 1/3 [EC:3.6.5.5]	ko04144//Endocytosis`Cellular Processes`Transport and catabolism	-	XP_045609725.1//uncharacterized protein LOC123765258 isoform X1`[Procambarus clarkii]	PF07738.18//Sad1_UNC`Sad1 / UNC-like C-terminal	-	tr|A0A8J5K879|A0A8J5K879_HOMAM//SUN domain-containingsification factor-like {ECO:0000313|EMBL:KAG7169256.1} OS=Homarus americanus (American lobster) ORFNames=Hamer_G020945 {ECO:0000313|EMBL:KAG7169256.1} PE=4
Pclarkia004415.t1	O	T	10.546	0.380672	5.46335	4.7677	1.9161	2.48823	0.0128381	0.0191536	0.08355	0.068447	0	0.005423	Up	Pclarkia004415	-	GO:0005737//cytoplasm`cellular_component`The contents of a cell excluding the plasma membrane and nucleus, but including other subcellular structures. [ISBN:0198547684];GO:0016020//membrane`cellular_component`A lipid bilayer along with all the proteins and protein complexes embedded in it and attached to it. [GOC:dos, GOC:mah, ISBN:0815316194];GO:0034975//protein folding in endoplasmic reticulum`…	K01528//DNM1_3`dynamin 1/3 [EC:3.6.5.5]	ko04144//Endocytosis`Cellular Processes`Transport and catabolism	-	XP_045609725.1//uncharacterized protein LOC123765258 isoform X1`[Procambarus clarkii]	PF07738.18//Sad1_UNC`Sad1 / UNC-like C-terminal	-	tr|A0A8J5K879|A0A8J5K879_HOMAM//SUN domain-containingsification factor-like {ECO:0000313|EMBL:KAG7169256.1} OS=Homarus americanus (American lobster) ORFNames=Hamer_G020945 {ECO:0000313|EMBL:KAG7169256.1} PE=4
Pclarkia004517.1	O	T	19.3211	157.077	88.1992	-3.03483	0.678475	-4.47302	7.71E-06	2.48E-05	0.137787	0.626311	2.9557	3.26328	Down	Pclarkia004517	-	GO:0004556//alpha-amylase activity`molecular_function`Catalysis of the endohydrolysis of (1->4)-alpha-D-glucosidic linkages in polysaccharides containing three or more alpha-(1->4)-linked D-glucose units. [PMID:12527308];GO:0046872//metal ion binding`molecular_function`Binding to a metal ion. [GOC:ai];GO:0005975//carbohydrate metabolic process`biological_process`The chemical reactions and pathway…	K01176//AMY, amyA, malS`alpha-amylase [EC:3.2.1.1]	ko00500//Starch and sucrose metabolism`Metabolism`Carbohydrate metabolism;ko01100//Metabolic pathways`Metabolism`Global and overview maps	-	XP_045614577.1//alpha-amylase-like isoform X2`[Procambarus clarkii]	PF00128.29//Alpha-amylase`Alpha amylase, catalytic domain;PF02806.23//Alpha-amylase_C`Alpha amylase, C-terminal all-beta domain	-	tr|A0A2Z5HVE6|A0A2Z5HVE6_PROCL//Alpha-amylase {ECO:0000256|ARBA:ARBA00012595, ECO:0000256|RuleBase:RU361134} EC=3.2.1.1 {ECO:0000256|ARBA:ARBA00012595, ECO:0000256|RuleBase:RU361134} Fragment OS=Procambarus clarkii (Red swamp crayfish) Name=Amy {ECO:0000313|EMBL:AXC43909.1} PE=2
Pclarkia004517.t1	O	T	0.656238	16.3318	8.49404	-4.70061	1.75031	-2.68559	0.00724011	0.0115137	0	0.019924	0.270671	0.22832	Down	Pclarkia004517	-	GO:0004556//alpha-amylase activity`molecular_function`Catalysis of the endohydrolysis of (1->4)-alpha-D-glucosidic linkages in polysaccharides containing three or more alpha-(1->4)-linked D-glucose units. [PMID:12527308];GO:0046872//metal ion binding`molecular_function`Binding to a metal ion. [GOC:ai];GO:0005975//carbohydrate metabolic process`biological_process`The chemical reactions and pathway…	-	-	-	AXC43909.1//alpha-amylase, partial`[Procambarus clarkii]	-	-	tr|A0A2Z5HVE6|A0A2Z5HVE6_PROCL//Alpha-amylase {ECO:0000256|ARBA:ARBA00012595, ECO:0000256|RuleBase:RU361134} EC=3.2.1.1 {ECO:0000256|ARBA:ARBA00012595, ECO:0000256|RuleBase:RU361134} Fragment OS=Procambarus clarkii (Red swamp crayfish) Name=Amy {ECO:0000313|EMBL:AXC43909.1} PE=2
Pclarkia004746.1	O	T	5750.19	1.58517	2875.89	11.8515	0.786797	15.063	2.84E-51	3.54E-49	186.758	139.539	0.092107	0	Up	Pclarkia004746	-	GO:0015204//urea transmembrane transporter activity`molecular_function`Enables the transfer of urea from one side of a membrane to the other. Urea is the water soluble compound H2N-CO-NH2. [ISBN:0198506732];GO:0005886//plasma membrane`cellular_component`The membrane surrounding a cell that separates the cell from its external environment. It consists of a phospholipid bilayer and associated prote…	K08716//SLC14A`solute carrier family 14 (urea transporter)	-	-	XP_045614869.1//urea transporter 2-like`[Procambarus clarkii]	PF03253.19//UT`Urea transporter	-	tr|A0A8J5MNZ8|A0A8J5MNZ8_HOMAM//Urea transporter 1-like 2 {ECO:0000313|EMBL:KAG7158449.1} OS=Homarus americanus (American lobster) ORFNames=Hamer_G019463 {ECO:0000313|EMBL:KAG7158449.1} PE=3
Pclarkia004746.t1	O	T	42.3209	0	21.1605	8.20873	1.64165	5.0003	5.72E-07	2.31E-06	1.87906	3.13524	0	0	Up	Pclarkia004746	-	GO:0015204//urea transmembrane transporter activity`molecular_function`Enables the transfer of urea from one side of a membrane to the other. Urea is the water soluble compound H2N-CO-NH2. [ISBN:0198506732];GO:0005886//plasma membrane`cellular_component`The membrane surrounding a cell that separates the cell from its external environment. It consists of a phospholipid bilayer and associated prote…	K08716//SLC14A`solute carrier family 14 (urea transporter)	-	-	XP_045614869.1//urea transporter 2-like`[Procambarus clarkii]	-	-	tr|A0A8J5MNZ8|A0A8J5MNZ8_HOMAM//Urea transporter 1-like 2 {ECO:0000313|EMBL:KAG7158449.1} OS=Homarus americanus (American lobster) ORFNames=Hamer_G019463 {ECO:0000313|EMBL:KAG7158449.1} PE=3
Pclarkia004853.1	O	T	2204.39	4441.38	3322.89	-1.01078	0.206173	-4.90256	9.46E-07	3.66E-06	146.184	175.789	331.387	323.407	Down	Pclarkia004853	-	GO:0003735//structural constituent of ribosome`molecular_function`The action of a molecule that contributes to the structural integrity of the ribosome. [GOC:mah];GO:0002181//cytoplasmic translation`biological_process`The chemical reactions and pathways resulting in the formation of a protein in the cytoplasm. This is a ribosome-mediated process in which the information in messenger RNA (mRNA) is…	K02877//RP-L15e, RPL15`large subunit ribosomal protein L15e	ko03010//Ribosome`Genetic Information Processing`Translation	-	XP_045623882.1//60S ribosomal protein L15`[Procambarus clarkii]	PF00827.22//Ribosomal_L15e`Ribosomal L15	THR-like//https://guolab.wchscu.cn/AnimalTFDB4/#/detail/TF/Ornithorhynchus_anatinus/THR-like	sp|Q9XYC2|RL15_FAXLI//Large ribosomal subunit protein eL15 {ECO:0000305} 60S ribosomal protein L15 OS=Faxonius limosus (Spinycheek crayfish) (Orconectes limosus) Name=RPL15 PE=2
Pclarkia004853.t1	O	T	10.485	44.6519	27.5685	-2.08257	0.666805	-3.12321	0.00178893	0.00328946	0.769066	0.476698	2.70359	2.68179	Down	Pclarkia004853	-	GO:0003735//structural constituent of ribosome`molecular_function`The action of a molecule that contributes to the structural integrity of the ribosome. [GOC:mah];GO:0002181//cytoplasmic translation`biological_process`The chemical reactions and pathways resulting in the formation of a protein in the cytoplasm. This is a ribosome-mediated process in which the information in messenger RNA (mRNA) is…	K02877//RP-L15e, RPL15`large subunit ribosomal protein L15e	ko03010//Ribosome`Genetic Information Processing`Translation	-	XP_045623882.1//60S ribosomal protein L15`[Procambarus clarkii]	PF00827.22//Ribosomal_L15e`Ribosomal L15	-	sp|Q9XYC2|RL15_FAXLI//Large ribosomal subunit protein eL15 {ECO:0000305} 60S ribosomal protein L15 OS=Faxonius limosus (Spinycheek crayfish) (Orconectes limosus) Name=RPL15 PE=2
Pclarkia004877.1	O	T	350.149	0	175.074	11.2582	1.55776	7.22719	4.93E-13	5.25E-12	9.96477	26.1066	0	0	Up	Pclarkia004877	-	GO:0030246//carbohydrate binding`molecular_function`Binding to a carbohydrate, which includes monosaccharides, oligosaccharides and polysaccharides as well as substances derived from monosaccharides by reduction of the carbonyl group (alditols), by oxidation of one or more hydroxy groups to afford the corresponding aldehydes, ketones, or carboxylic acids, or by replacement of one or more hydroxy …	K06560//MRC, CD206, CD280`mannose receptor, C type	ko04145//Phagosome`Cellular Processes`Transport and catabolism	-	XP_045620780.1//P-selectin-like`[Procambarus clarkii]	PF00059.26//Lectin_C`Lectin C-type domain	-	tr|A0A1Z3GD51|A0A1Z3GD51_PROCL//Putative c-type lectin {ECO:0000313|EMBL:ASC55679.1} Fragment OS=Procambarus clarkii (Red swamp crayfish) PE=2
Pclarkia004877.t1	O	T	109.167	0	54.5833	9.576	1.61343	5.93519	2.94E-09	1.76E-08	2.92067	7.97424	0	0	Up	Pclarkia004877	-	GO:0030246//carbohydrate binding`molecular_function`Binding to a carbohydrate, which includes monosaccharides, oligosaccharides and polysaccharides as well as substances derived from monosaccharides by reduction of the carbonyl group (alditols), by oxidation of one or more hydroxy groups to afford the corresponding aldehydes, ketones, or carboxylic acids, or by replacement of one or more hydroxy …	-	-	-	XP_045620780.1//P-selectin-like`[Procambarus clarkii]	-	-	tr|A0A1Z3GD51|A0A1Z3GD51_PROCL//Putative c-type lectin {ECO:0000313|EMBL:ASC55679.1} Fragment OS=Procambarus clarkii (Red swamp crayfish) PE=2
Pclarkia004886.1	O	T	239.381	5.85065	122.616	5.35744	0.574507	9.3253	1.11E-20	2.96E-19	1.64005	2.74075	0.067906	0.041849	Up	Pclarkia004886	-	GO:0005829//cytosol`cellular_component`The part of the cytoplasm that does not contain organelles but which does contain other particulate matter, such as protein complexes. [GOC:hjd, GOC:jl];GO:0005802//trans-Golgi network`cellular_component`The network of interconnected tubular and cisternal structures located within the Golgi apparatus on the side distal to the endoplasmic reticulum, from whic…	K22555//TBC1D23`TBC1 domain family member 23	-	-	XP_045609406.1//TBC1 domain family member 23-like isoform X2`[Procambarus clarkii]	PF00566.24//RabGAP-TBC`Rab-GTPase-TBC domain;PF00581.25//Rhodanese`Rhodanese-like domain;PF19430.4//TBC1D23_C`TBC1 domain family member 23 C-terminal	-	tr|A0A3R7MKM7|A0A3R7MKM7_PENVA//TBC1 domain family member 23 {ECO:0000256|ARBA:ARBA00014207} OS=Penaeus vannamei (Whiteleg shrimp) (Litopenaeus vannamei) ORFNames=C7M84_016768 {ECO:0000313|EMBL:ROT85326.1} PE=4
Pclarkia004886.t1	O	T	115.043	22.5105	68.7769	2.35482	0.981219	2.3999	0.0163997	0.0238268	0.810713	1.40466	0.401676	0.036303	Up	Pclarkia004886	-	GO:0005829//cytosol`cellular_component`The part of the cytoplasm that does not contain organelles but which does contain other particulate matter, such as protein complexes. [GOC:hjd, GOC:jl];GO:0005802//trans-Golgi network`cellular_component`The network of interconnected tubular and cisternal structures located within the Golgi apparatus on the side distal to the endoplasmic reticulum, from whic…	K22555//TBC1D23`TBC1 domain family member 23	-	-	XP_045609406.1//TBC1 domain family member 23-like isoform X2`[Procambarus clarkii]	PF00566.24//RabGAP-TBC`Rab-GTPase-TBC domain;PF00581.25//Rhodanese`Rhodanese-like domain;PF19430.4//TBC1D23_C`TBC1 domain family member 23 C-terminal	-	tr|A0A3R7MKM7|A0A3R7MKM7_PENVA//TBC1 domain family member 23 {ECO:0000256|ARBA:ARBA00014207} OS=Penaeus vannamei (Whiteleg shrimp) (Litopenaeus vannamei) ORFNames=C7M84_016768 {ECO:0000313|EMBL:ROT85326.1} PE=4
Pclarkia004894.1	O	T	264.305	67.9452	166.125	1.95916	0.306491	6.39223	1.63E-10	1.21E-09	2.1929	2.58824	0.621796	0.618827	Up	Pclarkia004894	-	GO:0006545//glycine biosynthetic process`biological_process`The chemical reactions and pathways resulting in the formation of glycine, aminoethanoic acid. [GOC:go_curators];GO:0006567//threonine catabolic process`biological_process`The chemical reactions and pathways resulting in the breakdown of threonine (2-amino-3-hydroxybutyric acid), a polar, uncharged, essential amino acid found in peptide …	K01620//ltaE`threonine aldolase [EC:4.1.2.48]	ko00260//Glycine, serine and threonine metabolism`Metabolism`Amino acid metabolism;ko01100//Metabolic pathways`Metabolism`Global and overview maps;ko01230//Biosynthesis of amino acids`Metabolism`Global and overview maps	-	XP_045601273.1//probable low-specificity L-threonine aldolase 2 isoform X2`[Procambarus clarkii]	PF01212.26//Beta_elim_lyase`Beta-eliminating lyase;PF00155.26//Aminotran_1_2`Aminotransferase class I and II	-	tr|A0A8J5MQ00|A0A8J5MQ00_HOMAM//Low-specificity L-threonine aldolase 2-like 1 {ECO:0000313|EMBL:KAG7159425.1} OS=Homarus americanus (American lobster) ORFNames=Hamer_G004050 {ECO:0000313|EMBL:KAG7159425.1} PE=3
Pclarkia004894.t1	O	T	80.3384	0.776963	40.5577	6.69175	1.14863	5.82584	5.68E-09	3.26E-08	0.536395	0.690818	0.006173	0.005802	Up	Pclarkia004894	-	-	K01620//ltaE`threonine aldolase [EC:4.1.2.48]	ko01100//Metabolic pathways`Metabolism`Global and overview maps;ko01230//Biosynthesis of amino acids`Metabolism`Global and overview maps;ko00260//Glycine, serine and threonine metabolism`Metabolism`Amino acid metabolism	-	XP_045601272.1//probable low-specificity L-threonine aldolase 2 isoform X1`[Procambarus clarkii]	PF01212.26//Beta_elim_lyase`Beta-eliminating lyase;PF00155.26//Aminotran_1_2`Aminotransferase class I and II	-	tr|A0AAE1GEE6|A0AAE1GEE6_PETCI//Uncharacterized protein {ECO:0000313|EMBL:KAK3891057.1} OS=Petrolisthes cinctipes (Flat porcelain crab) ORFNames=Pcinc_005036 {ECO:0000313|EMBL:KAK3891057.1} PE=4
Pclarkia005016.1	O	T	198.24	0.396292	99.318	8.99561	1.53827	5.84787	4.98E-09	2.88E-08	4.62632	2.28981	0.014198	0	Up	Pclarkia005016	-	-	K24522//KCP`kielin/chordin-like protein	-	-	XP_045589588.1//kielin/chordin-like protein isoform X1`[Procambarus clarkii]	-	-	tr|A0AAE1KIJ5|A0AAE1KIJ5_PETCI//Uncharacterized protein {ECO:0000313|EMBL:KAK3873668.1} OS=Petrolisthes cinctipes (Flat porcelain crab) ORFNames=Pcinc_021336 {ECO:0000313|EMBL:KAK3873668.1} PE=4
Pclarkia005016.t1	O	T	1327.37	0	663.685	13.1812	1.47161	8.95702	3.34E-19	7.68E-18	16.5748	21.2848	0	0	Up	Pclarkia005016	-	-	K24522//KCP`kielin/chordin-like protein	-	-	XP_045589588.1//kielin/chordin-like protein isoform X1`[Procambarus clarkii]	-	-	tr|A0AAE1KIJ5|A0AAE1KIJ5_PETCI//Uncharacterized protein {ECO:0000313|EMBL:KAK3873668.1} OS=Petrolisthes cinctipes (Flat porcelain crab) ORFNames=Pcinc_021336 {ECO:0000313|EMBL:KAK3873668.1} PE=4
Pclarkia005042.1	O	T	152.663	0	76.3316	10.0601	1.54508	6.51107	7.46E-11	5.80E-10	5.62572	10.715	0	0	Up	Pclarkia005042	-	GO:0030246//carbohydrate binding`molecular_function`Binding to a carbohydrate, which includes monosaccharides, oligosaccharides and polysaccharides as well as substances derived from monosaccharides by reduction of the carbonyl group (alditols), by oxidation of one or more hydroxy groups to afford the corresponding aldehydes, ketones, or carboxylic acids, or by replacement of one or more hydroxy …	K06560//MRC, CD206, CD280`mannose receptor, C type	ko04145//Phagosome`Cellular Processes`Transport and catabolism	-	XP_045608498.1//P-selectin-like`[Procambarus clarkii]	PF00059.26//Lectin_C`Lectin C-type domain	-	tr|A0A1Z3GD51|A0A1Z3GD51_PROCL//Putative c-type lectin {ECO:0000313|EMBL:ASC55679.1} Fragment OS=Procambarus clarkii (Red swamp crayfish) PE=2
Pclarkia005042.t1	O	T	171.541	0	85.7704	10.2284	1.60823	6.36002	2.02E-10	1.47E-09	4.00778	12.6415	0	0	Up	Pclarkia005042	-	GO:0030246//carbohydrate binding`molecular_function`Binding to a carbohydrate, which includes monosaccharides, oligosaccharides and polysaccharides as well as substances derived from monosaccharides by reduction of the carbonyl group (alditols), by oxidation of one or more hydroxy groups to afford the corresponding aldehydes, ketones, or carboxylic acids, or by replacement of one or more hydroxy …	K06563//CLEC4L_M, DC-SIGN, CD209, CD299`C-type lectin domain family 4 member L/M	ko03260//Virion - Human immunodeficiency virus`Genetic Information Processing`Information processing in viruses;ko03265//Virion - Ebolavirus, Lyssavirus and Morbillivirus`Genetic Information Processing`Information processing in viruses;ko04145//Phagosome`Cellular Processes`Transport and catabolism	-	XP_045608498.1//P-selectin-like`[Procambarus clarkii]	PF00059.26//Lectin_C`Lectin C-type domain	-	tr|A0A1Z3GD51|A0A1Z3GD51_PROCL//Putative c-type lectin {ECO:0000313|EMBL:ASC55679.1} Fragment OS=Procambarus clarkii (Red swamp crayfish) PE=2
Pclarkia005285.1	O	T	3719.55	7742.67	5731.11	-1.05763	0.200963	-5.26279	1.42E-07	6.39E-07	61.9494	55.7811	122.076	125.773	Down	Pclarkia005285	-	GO:1990904//ribonucleoprotein complex`cellular_component`A macromolecular complex that contains both RNA and protein molecules. [GOC:krc, GOC:vesicles];GO:0005829//cytosol`cellular_component`The part of the cytoplasm that does not contain organelles but which does contain other particulate matter, such as protein complexes. [GOC:hjd, GOC:jl];GO:0003924//GTPase activity`molecular_function`Catalysi…	K03234//EEF2`elongation factor 2	-	-	XP_045596644.1//translation elongation factor 2-like`[Procambarus clarkii]	PF00009.32//GTP_EFTU`Elongation factor Tu GTP binding domain;PF22042.1//EF-G_D2`Elongation factor G domain 2;PF03144.30//GTP_EFTU_D2`Elongation factor Tu domain 2;PF14492.11//EFG_III`Elongation Factor G, domain III;PF03764.23//EFG_IV`Elongation factor G, domain IV;PF00679.29//EFG_C`Elongation factor G C-terminus	-	tr|I0CF14|I0CF14_ERISI//Elongation factor 2 {ECO:0000313|EMBL:AFH75400.1} OS=Eriocheir sinensis (Chinese mitten crab) Name=EF2 {ECO:0000313|EMBL:AFH75400.1} PE=2
Pclarkia005285.t1	O	T	27.3494	72.0643	49.7069	-1.3953	0.506617	-2.75416	0.00588425	0.00956851	0.29997	0.257059	0.863213	0.616116	Down	Pclarkia005285	-	GO:1990904//ribonucleoprotein complex`cellular_component`A macromolecular complex that contains both RNA and protein molecules. [GOC:krc, GOC:vesicles];GO:0005829//cytosol`cellular_component`The part of the cytoplasm that does not contain organelles but which does contain other particulate matter, such as protein complexes. [GOC:hjd, GOC:jl];GO:0003924//GTPase activity`molecular_function`Catalysi…	K03234//EEF2`elongation factor 2	-	-	XP_045596644.1//translation elongation factor 2-like`[Procambarus clarkii]	PF03764.23//EFG_IV`Elongation factor G, domain IV;PF00679.29//EFG_C`Elongation factor G C-terminus	-	tr|A0A5B7F4P6|A0A5B7F4P6_PORTR//Elongation factor 2 {ECO:0000313|EMBL:MPC40336.1} OS=Portunus trituberculatus (Swimming crab) (Neptunus trituberculatus) ORFNames=E2C01_033892 {ECO:0000313|EMBL:MPC40336.1} PE=4
Pclarkia005408.1	O	T	1155.06	0	577.528	12.9805	1.50108	8.64746	5.27E-18	1.08E-16	55.8177	102.432	0	0	Up	Pclarkia005408	-	-	-	-	-	XP_045619865.1//probable beta-glucosidase btgE`[Procambarus clarkii]	-	-	tr|A0A1Z3GD33|A0A1Z3GD33_PROCL//Uncharacterized protein {ECO:0000313|EMBL:ASC55667.1} Fragment OS=Procambarus clarkii (Red swamp crayfish) PE=2
Pclarkia005408.t1	O	T	301.01	0	150.505	11.0405	1.48276	7.44588	9.63E-14	1.12E-12	19.0836	21.7495	0	0	Up	Pclarkia005408	-	-	-	-	-	XP_045590520.1//probable beta-glucosidase btgE`[Procambarus clarkii]	-	-	tr|A0A1Z3GD33|A0A1Z3GD33_PROCL//Uncharacterized protein {ECO:0000313|EMBL:ASC55667.1} Fragment OS=Procambarus clarkii (Red swamp crayfish) PE=2
Pclarkia005408.t2	O	T	402.178	0	201.089	11.4581	1.50887	7.59384	3.11E-14	3.90E-13	19.6774	34.7331	0	0	Up	Pclarkia005408	-	-	-	-	-	XP_045590520.1//probable beta-glucosidase btgE`[Procambarus clarkii]	-	-	tr|A0A1Z3GD33|A0A1Z3GD33_PROCL//Uncharacterized protein {ECO:0000313|EMBL:ASC55667.1} Fragment OS=Procambarus clarkii (Red swamp crayfish) PE=2
Pclarkia005409.1	O	T	514.491	0.396292	257.444	10.3706	1.48101	7.00237	2.52E-12	2.43E-11	18.2169	26.9453	0.035448	0	Up	Pclarkia005409	-	-	-	-	-	XP_045619698.1//cloacin-like`[Procambarus clarkii]	-	-	tr|A0A8J5JIK4|A0A8J5JIK4_HOMAM//Uncharacterized protein {ECO:0000313|EMBL:KAG7154993.1} OS=Homarus americanus (American lobster) ORFNames=Hamer_G015585 {ECO:0000313|EMBL:KAG7154993.1} PE=4
Pclarkia005409.t1	O	T	1084.75	0	542.376	12.89	1.47326	8.7493	2.15E-18	4.58E-17	44.7498	58.0317	0	0	Up	Pclarkia005409	-	-	-	-	-	XP_045590606.1//cloacin-like`[Procambarus clarkii]	-	-	tr|A0A8J5JIK4|A0A8J5JIK4_HOMAM//Uncharacterized protein {ECO:0000313|EMBL:KAG7154993.1} OS=Homarus americanus (American lobster) ORFNames=Hamer_G015585 {ECO:0000313|EMBL:KAG7154993.1} PE=4
Pclarkia005510.1	O	T	32.4163	2.33089	17.3736	3.79843	0.90781	4.18417	2.86E-05	8.10E-05	0.267514	0.262229	0.019918	0.018722	Up	Pclarkia005510	-	GO:0016020//membrane`cellular_component`A lipid bilayer along with all the proteins and protein complexes embedded in it and attached to it. [GOC:dos, GOC:mah, ISBN:0815316194]	-	-	-	XP_045617408.1//uncharacterized protein LOC123769950 isoform X3`[Procambarus clarkii]	-	-	tr|A0A976SHQ1|A0A976SHQ1_PROCL//C-type lectin isoform 3 {ECO:0000313|EMBL:UVC41638.1} OS=Procambarus clarkii (Red swamp crayfish) PE=2
Pclarkia005510.t1	O	T	23.29	3.06099	13.1755	2.92309	1.17885	2.47962	0.0131521	0.0195844	0.348834	0.16042	0.008862	0.058307	Up	Pclarkia005510	-	GO:0016020//membrane`cellular_component`A lipid bilayer along with all the proteins and protein complexes embedded in it and attached to it. [GOC:dos, GOC:mah, ISBN:0815316194]	K10061//CLEC4G`C-type lectin superfamily 4 member G	-	-	UVC41636.1//C-type lectin isoform 1`[Procambarus clarkii]	PF00059.26//Lectin_C`Lectin C-type domain	-	tr|A0A976SHW7|A0A976SHW7_PROCL//C-type lectin isoform 1 {ECO:0000313|EMBL:UVC41636.1} C-type lectin isoform 2 {ECO:0000313|EMBL:UVC41637.1} OS=Procambarus clarkii (Red swamp crayfish) PE=2
Pclarkia005544.1	O	T	131.481	18.2821	74.8814	2.84599	0.461917	6.16125	7.22E-10	4.79E-09	1.28316	1.816	0.23842	0.19521	Up	Pclarkia005544	-	GO:0048666//neuron development`biological_process`The process whose specific outcome is the progression of a neuron over time, from initial commitment of the cell to a specific fate, to the fully functional differentiated cell. [GOC:dph];GO:0006357//regulation of transcription by RNA polymerase II`biological_process`Any process that modulates the frequency, rate or extent of transcription mediate…	K02174//BR-C`broad-complex core protein	ko04214//Apoptosis - fly`Cellular Processes`Cell growth and death;ko04320//Dorso-ventral axis formation`Organismal Systems`Development and regeneration	-	XP_045597599.1//protein bric-a-brac 2-like`[Procambarus clarkii]	PF00651.36//BTB`BTB/POZ domain	ZBTB//https://guolab.wchscu.cn/AnimalTFDB4/#/detail/TF/Drosophila_melanogaster/ZBTB	tr|A0A8J5CNI2|A0A8J5CNI2_CHIOP//Protein bric-a-brac 2 {ECO:0000313|EMBL:KAG0716869.1} OS=Chionoecetes opilio (Atlantic snow crab) (Cancer opilio) ORFNames=GWK47_008627 {ECO:0000313|EMBL:KAG0716869.1} PE=4
Pclarkia005544.t1	O	T	55.1407	21.6925	38.4166	1.34238	0.612236	2.19259	0.0283368	0.038967	0.314418	0.617594	0.160032	0.207575	Up	Pclarkia005544	-	-	-	-	-	-	-	-	-
Pclarkia005917.1	O	T	158.481	459.888	309.184	-1.5351	0.324683	-4.728	2.27E-06	8.12E-06	1.02305	0.745233	2.878	2.3236	Down	Pclarkia005917	-	GO:0005506//iron ion binding`molecular_function`Binding to an iron (Fe) ion. [GOC:ai];GO:0004768//stearoyl-CoA 9-desaturase activity`molecular_function`Catalysis of the reaction: 2 Fe(II)-[cytochrome b5] + 2 H+ + O2 + octadecanoyl-CoA = (9Z)-octadecenoyl-CoA + 2 Fe(III)-[cytochrome b5] + 2 H2O. [RHEA:19721];GO:0009979//16:0 monogalactosyldiacylglycerol desaturase activity`molecular_function`Catal…	K00507//SCD, desC`stearoyl-CoA desaturase (Delta-9 desaturase) [EC:1.14.19.1]	ko01040//Biosynthesis of unsaturated fatty acids`Metabolism`Lipid metabolism;ko01100//Metabolic pathways`Metabolism`Global and overview maps;ko01212//Fatty acid metabolism`Metabolism`Global and overview maps	-	XP_045609654.1//acyl-CoA Delta-9 desaturase-like`[Procambarus clarkii]	PF00487.29//FA_desaturase`Fatty acid desaturase	-	tr|A0A6S4L246|A0A6S4L246_CHEQU//Delta-9 acyl-CoA desaturase {ECO:0000313|EMBL:AVY54329.1} OS=Cherax quadricarinatus (Australian red claw crayfish) Name=Fad9 {ECO:0000313|EMBL:AVY54329.1} PE=2
Pclarkia005917.t1	O	T	414.445	1058.98	736.714	-1.3542	0.52565	-2.57623	0.00998842	0.015325	1.15115	3.48562	6.45226	5.44516	Down	Pclarkia005917	-	GO:0005506//iron ion binding`molecular_function`Binding to an iron (Fe) ion. [GOC:ai];GO:0004768//stearoyl-CoA 9-desaturase activity`molecular_function`Catalysis of the reaction: 2 Fe(II)-[cytochrome b5] + 2 H+ + O2 + octadecanoyl-CoA = (9Z)-octadecenoyl-CoA + 2 Fe(III)-[cytochrome b5] + 2 H2O. [RHEA:19721];GO:0009979//16:0 monogalactosyldiacylglycerol desaturase activity`molecular_function`Catal…	K00507//SCD, desC`stearoyl-CoA desaturase (Delta-9 desaturase) [EC:1.14.19.1]	ko01100//Metabolic pathways`Metabolism`Global and overview maps;ko01212//Fatty acid metabolism`Metabolism`Global and overview maps;ko01040//Biosynthesis of unsaturated fatty acids`Metabolism`Lipid metabolism;ko04212//Longevity regulating pathway - worm`Organismal Systems`Aging	-	XP_045609654.1//acyl-CoA Delta-9 desaturase-like`[Procambarus clarkii]	PF00487.29//FA_desaturase`Fatty acid desaturase	-	tr|A0A6S4L246|A0A6S4L246_CHEQU//Delta-9 acyl-CoA desaturase {ECO:0000313|EMBL:AVY54329.1} OS=Cherax quadricarinatus (Australian red claw crayfish) Name=Fad9 {ECO:0000313|EMBL:AVY54329.1} PE=2
Pclarkia005947.1	O	T	8.10409	0	4.05204	5.82591	2.19344	2.65606	0.00790594	0.0124265	0.385782	0.370891	0	0	Up	Pclarkia005947	-	GO:0060255//regulation of macromolecule metabolic process`biological_process`Any process that modulates the frequency, rate or extent of the chemical reactions and pathways involving macromolecules, any molecule of high relative molecular mass, the structure of which essentially comprises the multiple repetition of units derived, actually or conceptually, from molecules of low relative molecular …	K12028//TRIM59`tripartite motif-containing protein 59	-	-	XP_045589362.1//tripartite motif-containing protein 59-like`[Procambarus clarkii]	PF13920.11//zf-C3HC4_3`Zinc finger, C3HC4 type (RING finger);PF13923.11//zf-C3HC4_2`Zinc finger, C3HC4 type (RING finger);PF13639.11//zf-RING_2`Ring finger domain;PF14634.11//zf-RING_5`zinc-RING finger domain;PF13445.11//zf-RING_UBOX`RING-type zinc-finger;PF00097.30//zf-C3HC4`Zinc finger, C3HC4 type (RING finger)	-	tr|A0A8J5JV49|A0A8J5JV49_HOMAM//Tripartite motif-containing protein 59-like 4 {ECO:0000313|EMBL:KAG7162708.1} Fragment OS=Homarus americanus (American lobster) ORFNames=Hamer_G025689 {ECO:0000313|EMBL:KAG7162708.1} PE=4
Pclarkia005947.t1	O	T	97.9348	1.98146	49.9581	5.64497	0.942401	5.98999	2.10E-09	1.29E-08	2.95669	5.05509	0.149871	0	Up	Pclarkia005947	-	GO:0060255//regulation of macromolecule metabolic process`biological_process`Any process that modulates the frequency, rate or extent of the chemical reactions and pathways involving macromolecules, any molecule of high relative molecular mass, the structure of which essentially comprises the multiple repetition of units derived, actually or conceptually, from molecules of low relative molecular …	K10607//TRIM32, HT2A`tripartite motif-containing protein 32 [EC:2.3.2.27]	ko04120//Ubiquitin mediated proteolysis`Genetic Information Processing`Folding, sorting and degradation	-	XP_045589362.1//tripartite motif-containing protein 59-like`[Procambarus clarkii]	PF13920.11//zf-C3HC4_3`Zinc finger, C3HC4 type (RING finger);PF13923.11//zf-C3HC4_2`Zinc finger, C3HC4 type (RING finger);PF13639.11//zf-RING_2`Ring finger domain;PF14634.11//zf-RING_5`zinc-RING finger domain;PF13445.11//zf-RING_UBOX`RING-type zinc-finger;PF00097.30//zf-C3HC4`Zinc finger, C3HC4 type (RING finger)	-	tr|A0A8J5JV49|A0A8J5JV49_HOMAM//Tripartite motif-containing protein 59-like 4 {ECO:0000313|EMBL:KAG7162708.1} Fragment OS=Homarus americanus (American lobster) ORFNames=Hamer_G025689 {ECO:0000313|EMBL:KAG7162708.1} PE=4
Pclarkia005960.1	O	T	73.3028	0	36.6514	9.0023	1.55104	5.80405	6.47E-09	3.68E-08	3.97386	4.75252	0	0	Up	Pclarkia005960	-	GO:0004364//glutathione transferase activity`molecular_function`Catalysis of the reaction: R-X + glutathione = H-X + R-S-glutathione. R may be an aliphatic, aromatic or heterocyclic group; X may be a sulfate, nitrile or halide group. [EC:2.5.1.18];GO:0006749//glutathione metabolic process`biological_process`The chemical reactions and pathways involving glutathione, the tripeptide glutamylcysteiny…	K00799//GST, gst`glutathione S-transferase [EC:2.5.1.18]	ko00480//Glutathione metabolism`Metabolism`Metabolism of other amino acids;ko00980//Metabolism of xenobiotics by cytochrome P450`Metabolism`Xenobiotics biodegradation and metabolism;ko00982//Drug metabolism - cytochrome P450`Metabolism`Xenobiotics biodegradation and metabolism;ko00983//Drug metabolism - other enzymes`Metabolism`Xenobiotics biodegradation and metabolism;ko01100//Metabolic pathways…	-	XP_045622356.1//glutathione S-transferase 1-like`[Procambarus clarkii]	PF02798.25//GST_N`Glutathione S-transferase, N-terminal domain;PF13417.11//GST_N_3`Glutathione S-transferase, N-terminal domain;PF13409.11//GST_N_2`Glutathione S-transferase, N-terminal domain;PF00043.30//GST_C`Glutathione S-transferase, C-terminal domain	-	tr|A0A8J5NAP0|A0A8J5NAP0_HOMAM//Glutathione S-transferase 1-like 5 {ECO:0000313|EMBL:KAG7175989.1} OS=Homarus americanus (American lobster) ORFNames=Hamer_G016945 {ECO:0000313|EMBL:KAG7175989.1} PE=3
Pclarkia005960.t1	O	T	140.258	0	70.1288	9.9397	1.51379	6.56612	5.16E-11	4.10E-10	8.1763	6.61591	0	0	Up	Pclarkia005960	-	GO:0004364//glutathione transferase activity`molecular_function`Catalysis of the reaction: R-X + glutathione = H-X + R-S-glutathione. R may be an aliphatic, aromatic or heterocyclic group; X may be a sulfate, nitrile or halide group. [EC:2.5.1.18];GO:0006749//glutathione metabolic process`biological_process`The chemical reactions and pathways involving glutathione, the tripeptide glutamylcysteiny…	K00799//GST, gst`glutathione S-transferase [EC:2.5.1.18]	ko01100//Metabolic pathways`Metabolism`Global and overview maps;ko00480//Glutathione metabolism`Metabolism`Metabolism of other amino acids;ko00980//Metabolism of xenobiotics by cytochrome P450`Metabolism`Xenobiotics biodegradation and metabolism;ko00982//Drug metabolism - cytochrome P450`Metabolism`Xenobiotics biodegradation and metabolism;ko00983//Drug metabolism - other enzymes`Metabolism`Xenob…	-	XP_045622356.1//glutathione S-transferase 1-like`[Procambarus clarkii]	PF00043.30//GST_C`Glutathione S-transferase, C-terminal domain;PF14497.11//GST_C_3`Glutathione S-transferase, C-terminal domain	-	tr|A0A8J5NAP0|A0A8J5NAP0_HOMAM//Glutathione S-transferase 1-like 5 {ECO:0000313|EMBL:KAG7175989.1} OS=Homarus americanus (American lobster) ORFNames=Hamer_G016945 {ECO:0000313|EMBL:KAG7175989.1} PE=3
Pclarkia006053.1	O	T	4171.26	758.3	2464.78	2.45976	0.256772	9.57954	9.75E-22	2.84E-20	440.531	337.479	73.7866	69.472	Up	Pclarkia006053	-	-	-	-	-	XP_045584460.1//uncharacterized protein LOC123746753`[Procambarus clarkii]	-	-	-
Pclarkia006053.t1	O	T	912.991	93.9188	503.455	3.2814	0.348803	9.40761	5.08E-21	1.39E-19	104.401	67.2597	8.82035	9.14267	Up	Pclarkia006053	-	-	-	-	-	XP_045584460.1//uncharacterized protein LOC123746753`[Procambarus clarkii]	-	-	-
Pclarkia006100.1	O	T	166.783	0	83.3913	10.1893	1.50086	6.78894	1.13E-11	9.94E-11	13.4208	12.1511	0	0	Up	Pclarkia006100	-	-	K23284//C1QL`C1q-related factor	-	-	XP_045606539.1//complement C1q-like protein 4`[Procambarus clarkii]	PF00386.26//C1q`C1q domain	-	tr|A0A1Z3GD26|A0A1Z3GD26_PROCL//Putative complement component 1, q subcomponent protein {ECO:0000313|EMBL:ASC55672.1} OS=Procambarus clarkii (Red swamp crayfish) PE=2
Pclarkia006100.t1	O	T	286.041	0.396292	143.218	9.52471	1.48908	6.39636	1.59E-10	1.18E-09	24.1797	17.7281	0.059392	0	Up	Pclarkia006100	-	-	K23284//C1QL`C1q-related factor	-	-	XP_045606539.1//complement C1q-like protein 4`[Procambarus clarkii]	PF00386.26//C1q`C1q domain	-	tr|A0A1Z3GD26|A0A1Z3GD26_PROCL//Putative complement component 1, q subcomponent protein {ECO:0000313|EMBL:ASC55672.1} OS=Procambarus clarkii (Red swamp crayfish) PE=2
Pclarkia006101.1	O	T	4206.28	0.396292	2103.34	13.4024	1.48005	9.05538	1.36E-19	3.28E-18	397.702	252.768	0.062829	0	Up	Pclarkia006101	-	-	K23284//C1QL`C1q-related factor	-	-	XP_045606540.1//cerebellin-3-like isoform X1`[Procambarus clarkii]	PF00386.26//C1q`C1q domain	-	tr|A0A1Z3GD26|A0A1Z3GD26_PROCL//Putative complement component 1, q subcomponent protein {ECO:0000313|EMBL:ASC55672.1} OS=Procambarus clarkii (Red swamp crayfish) PE=2
Pclarkia006101.t1	O	T	322.11	0	161.055	11.1383	2.57267	4.32947	1.49E-05	4.51E-05	7.07665	43.9187	0	0	Up	Pclarkia006101	-	-	K23284//C1QL`C1q-related factor	-	-	XP_045606541.1//cerebellin-3-like isoform X2`[Procambarus clarkii]	PF00386.26//C1q`C1q domain	-	tr|A0A1Z3GD26|A0A1Z3GD26_PROCL//Putative complement component 1, q subcomponent protein {ECO:0000313|EMBL:ASC55672.1} OS=Procambarus clarkii (Red swamp crayfish) PE=2
Pclarkia006102.1	O	T	400.134	0	200.067	11.4513	3.00863	3.80616	0.000141142	0.000340393	45.3739	4.27946	0	0	Up	Pclarkia006102	-	-	K23284//C1QL`C1q-related factor	-	-	XP_045590282.1//cerebellin-3-like`[Procambarus clarkii]	PF00386.26//C1q`C1q domain	-	tr|A0A1Z3GD26|A0A1Z3GD26_PROCL//Putative complement component 1, q subcomponent protein {ECO:0000313|EMBL:ASC55672.1} OS=Procambarus clarkii (Red swamp crayfish) PE=2
Pclarkia006102.t1	O	T	52.3179	0	26.159	8.51664	1.58462	5.37458	7.68E-08	3.63E-07	3.302	3.11086	0	0	Up	Pclarkia006102	-	-	-	-	-	-	-	-	-
Pclarkia006103.1	O	T	489.963	0	244.981	11.7436	2.0037	5.86097	4.60E-09	2.68E-08	35.1987	11.2497	0	0	Up	Pclarkia006103	-	-	K24236//C1QTNF3`complement C1q and tumor necrosis factor-related protein 3	-	-	XP_045606538.1//cerebellin-3-like`[Procambarus clarkii]	PF00386.26//C1q`C1q domain	-	tr|A0A1Z3GD26|A0A1Z3GD26_PROCL//Putative complement component 1, q subcomponent protein {ECO:0000313|EMBL:ASC55672.1} OS=Procambarus clarkii (Red swamp crayfish) PE=2
Pclarkia006103.t1	O	T	144.609	0	72.3046	9.98426	1.60358	6.22623	4.78E-10	3.26E-09	9.4265	3.47337	0	0	Up	Pclarkia006103	-	-	-	-	-	-	-	-	-
Pclarkia006104.1	O	T	221.151	0	110.575	10.596	2.45635	4.31372	1.61E-05	4.81E-05	12.6008	2.48934	0	0	Up	Pclarkia006104	-	-	K24236//C1QTNF3`complement C1q and tumor necrosis factor-related protein 3	-	-	XP_045606299.1//cerebellin-3-like`[Procambarus clarkii]	PF00386.26//C1q`C1q domain	-	tr|A0A1Z3GD26|A0A1Z3GD26_PROCL//Putative complement component 1, q subcomponent protein {ECO:0000313|EMBL:ASC55672.1} OS=Procambarus clarkii (Red swamp crayfish) PE=2
Pclarkia006104.t1	O	T	90.9936	0	45.4968	9.31625	1.69064	5.51047	3.58E-08	1.80E-07	7.22221	1.87641	0	0	Up	Pclarkia006104	-	-	-	-	-	-	-	-	-
Pclarkia006242.1	O	T	3.22019	18.569	10.8946	-2.54996	1.14723	-2.22271	0.0262355	0.0363272	0.039095	0.18208	0.512927	0.735864	Down	Pclarkia006242	-	-	-	-	-	-	-	-	-
Pclarkia006242.t1	O	T	231.724	1093.91	662.816	-2.23738	0.387492	-5.77399	7.74E-09	4.33E-08	2.78715	1.47847	10.3437	10.1206	Down	Pclarkia006242	-	-	-	-	-	XP_053655439.1//uncharacterized protein LOC128704314 isoform X3`[Cherax quadricarinatus]	-	-	tr|A0A8J5JE07|A0A8J5JE07_HOMAM//Uncharacterized protein {ECO:0000313|EMBL:KAG7156597.1} OS=Homarus americanus (American lobster) ORFNames=Hamer_G006575 {ECO:0000313|EMBL:KAG7156597.1} PE=4
Pclarkia006262.1	O	T	141.356	5.88189	73.6188	4.59464	0.598118	7.68184	1.57E-14	2.06E-13	2.30223	2.56975	0.15291	0.049762	Up	Pclarkia006262	-	GO:0015031//protein transport`biological_process`The directed movement of proteins into, out of or within a cell, or between cells, by means of some agent such as a transporter or pore. [GOC:ai];GO:0031267//small GTPase binding`molecular_function`Binding to a small monomeric GTPase. [GOC:mah, PMID:27218782];GO:0016020//membrane`cellular_component`A lipid bilayer along with all the proteins and pr…	K12484//RAB11FIP1_2_5`Rab11 family-interacting protein 1/2/5	ko04144//Endocytosis`Cellular Processes`Transport and catabolism	-	XP_045625817.1//cell surface glycoprotein 1-like isoform X2`[Procambarus clarkii]	PF00168.35//C2`C2 domain;PF09457.15//RBD-FIP`FIP domain	-	tr|A0A8J5MKV1|A0A8J5MKV1_HOMAM//Rab11 family-interacting protein 5-like {ECO:0000313|EMBL:KAG7155149.1} OS=Homarus americanus (American lobster) ORFNames=Hamer_G023217 {ECO:0000313|EMBL:KAG7155149.1} PE=4
Pclarkia006262.t1	O	T	79.5454	2.34651	40.9459	5.09139	0.785755	6.47962	9.20E-11	7.05E-10	1.3201	1.14612	0.044367	0.028005	Up	Pclarkia006262	-	GO:0015031//protein transport`biological_process`The directed movement of proteins into, out of or within a cell, or between cells, by means of some agent such as a transporter or pore. [GOC:ai];GO:0031267//small GTPase binding`molecular_function`Binding to a small monomeric GTPase. [GOC:mah, PMID:27218782];GO:0016020//membrane`cellular_component`A lipid bilayer along with all the proteins and pr…	-	-	-	XP_045625817.1//cell surface glycoprotein 1-like isoform X2`[Procambarus clarkii]	-	-	tr|A0A8J5MKV1|A0A8J5MKV1_HOMAM//Rab11 family-interacting protein 5-like {ECO:0000313|EMBL:KAG7155149.1} OS=Homarus americanus (American lobster) ORFNames=Hamer_G023217 {ECO:0000313|EMBL:KAG7155149.1} PE=4
Pclarkia006267.1	O	T	2167.89	1.56955	1084.73	10.4459	0.760206	13.7409	5.77E-43	5.40E-41	244.373	260.453	0.282732	0.088583	Up	Pclarkia006267	-	-	-	-	-	-	-	-	-
Pclarkia006267.t1	O	T	86.215	0	43.1075	9.23779	1.54417	5.98237	2.20E-09	1.35E-08	12.2555	9.6868	0	0	Up	Pclarkia006267	-	-	-	-	-	-	-	-	-
Pclarkia006326.1	O	T	22.3435	5.45436	13.899	2.03765	0.84853	2.40138	0.0163333	0.0237378	0.151788	0.120606	0.041827	0.027934	Up	Pclarkia006326	-	-	K26118//ATAD5`ATPase family AAA domain-containing protein 5	-	-	XP_045622027.1//ATPase family AAA domain-containing protein 5-like`[Procambarus clarkii]	-	-	tr|A0AAE1EKG4|A0AAE1EKG4_PETCI//Uncharacterized protein {ECO:0000313|EMBL:KAK3853920.1} OS=Petrolisthes cinctipes (Flat porcelain crab) ORFNames=Pcinc_039562 {ECO:0000313|EMBL:KAK3853920.1} PE=4
Pclarkia006326.t1	O	T	38.3077	12.8121	25.5599	1.58261	0.650553	2.43272	0.014986	0.0220067	0.514969	0.349638	0.142422	0.146299	Up	Pclarkia006326	-	-	K26118//ATAD5`ATPase family AAA domain-containing protein 5	-	-	XP_045622027.1//ATPase family AAA domain-containing protein 5-like`[Procambarus clarkii]	-	-	tr|A0AAE1EKG4|A0AAE1EKG4_PETCI//Uncharacterized protein {ECO:0000313|EMBL:KAK3853920.1} OS=Petrolisthes cinctipes (Flat porcelain crab) ORFNames=Pcinc_039562 {ECO:0000313|EMBL:KAK3853920.1} PE=4
Pclarkia006369.1	O	T	1106.61	61.7764	584.192	4.1634	0.388631	10.713	8.84E-27	3.64E-25	9.8783	5.7073	0.458105	0.42599	Up	Pclarkia006369	-	GO:0016020//membrane`cellular_component`A lipid bilayer along with all the proteins and protein complexes embedded in it and attached to it. [GOC:dos, GOC:mah, ISBN:0815316194];GO:0140359//ABC-type transporter activity`molecular_function`Primary active transporter characterized by two nucleotide-binding domains and two transmembrane domains. Uses the energy generated from ATP hydrolysis to drive …	K05679//ABCG1`ATP-binding cassette, subfamily G (WHITE), member 1	ko02010//ABC transporters`Environmental Information Processing`Membrane transport	-	XP_045603816.1//ATP-binding cassette sub-family G member 4-like isoform X2`[Procambarus clarkii]	PF00005.32//ABC_tran`ABC transporter;PF02463.24//SMC_N`RecF/RecN/SMC N terminal domain;PF01061.29//ABC2_membrane`ABC-2 type transporter	-	tr|A0A423TJR4|A0A423TJR4_PENVA//Putative ATP-binding cassette sub-family G member 4 {ECO:0000313|EMBL:ROT76701.1} OS=Penaeus vannamei (Whiteleg shrimp) (Litopenaeus vannamei) ORFNames=C7M84_004707 {ECO:0000313|EMBL:ROT76701.1} PE=3
Pclarkia006369.t1	O	T	9.47756	0.396292	4.93693	4.60161	1.97084	2.33485	0.0195511	0.0278956	0.211475	0.356986	0.023421	0	Up	Pclarkia006369	-	GO:0016020//membrane`cellular_component`A lipid bilayer along with all the proteins and protein complexes embedded in it and attached to it. [GOC:dos, GOC:mah, ISBN:0815316194];GO:0140359//ABC-type transporter activity`molecular_function`Primary active transporter characterized by two nucleotide-binding domains and two transmembrane domains. Uses the energy generated from ATP hydrolysis to drive …	K05679//ABCG1`ATP-binding cassette, subfamily G (WHITE), member 1	ko02010//ABC transporters`Environmental Information Processing`Membrane transport	-	XP_045603818.1//ATP-binding cassette sub-family G member 1-like isoform X4`[Procambarus clarkii]	PF00005.32//ABC_tran`ABC transporter	-	tr|A0A423TJR4|A0A423TJR4_PENVA//Putative ATP-binding cassette sub-family G member 4 {ECO:0000313|EMBL:ROT76701.1} OS=Penaeus vannamei (Whiteleg shrimp) (Litopenaeus vannamei) ORFNames=C7M84_004707 {ECO:0000313|EMBL:ROT76701.1} PE=3
Pclarkia006692.1	O	T	844.87	260.529	552.699	1.69707	0.237085	7.15806	8.18E-13	8.48E-12	86.1445	87.1915	25.0973	28.904	Up	Pclarkia006692	-	-	-	-	-	XP_045584460.1//uncharacterized protein LOC123746753`[Procambarus clarkii]	-	-	-
Pclarkia006692.t1	O	T	87.313	0.380672	43.8468	7.81255	1.53074	5.10378	3.33E-07	1.40E-06	17.693	23.5239	0	0.208845	Up	Pclarkia006692	-	-	-	-	-	-	-	-	-
Pclarkia006692.t2	O	T	119.406	2.31527	60.8605	5.6834	1.13917	4.98908	6.07E-07	2.43E-06	2.55526	21.6935	0.200306	0.308646	Up	Pclarkia006692	-	-	-	-	-	XP_045584460.1//uncharacterized protein LOC123746753`[Procambarus clarkii]	-	-	-
Pclarkia007079.1	O	T	21.7483	1.56955	11.6589	3.80229	1.13757	3.34246	0.000830406	0.00166032	0.153604	0.133972	0.016645	0.005071	Up	Pclarkia007079	-	GO:0005737//cytoplasm`cellular_component`The contents of a cell excluding the plasma membrane and nucleus, but including other subcellular structures. [ISBN:0198547684]	K24260//WDR11`WD repeat-containing protein 11	-	-	XP_045598063.1//WD repeat-containing protein 11-like`[Procambarus clarkii]	-	-	tr|A0A8J5N9Y1|A0A8J5N9Y1_HOMAM//WD repeat-containing protein 11-like {ECO:0000313|EMBL:KAG7176660.1} OS=Homarus americanus (American lobster) ORFNames=Hamer_G015478 {ECO:0000313|EMBL:KAG7176660.1} PE=4
Pclarkia007079.t1	O	T	63.108	30.7291	46.9185	1.03852	0.467571	2.2211	0.026344	0.0364645	0.5782	0.620128	0.321331	0.266613	Up	Pclarkia007079	-	-	-	-	-	-	-	-	-
Pclarkia007272.1	O	T	1744.26	0	872.129	13.5753	1.47874	9.18027	4.30E-20	1.08E-18	34.5441	50.1786	0	0	Up	Pclarkia007272	-	GO:0030246//carbohydrate binding`molecular_function`Binding to a carbohydrate, which includes monosaccharides, oligosaccharides and polysaccharides as well as substances derived from monosaccharides by reduction of the carbonyl group (alditols), by oxidation of one or more hydroxy groups to afford the corresponding aldehydes, ketones, or carboxylic acids, or by replacement of one or more hydroxy …	K06560//MRC, CD206, CD280`mannose receptor, C type	ko04145//Phagosome`Cellular Processes`Transport and catabolism	-	XP_045619871.1//uncharacterized protein LOC123771407`[Procambarus clarkii]	PF00059.26//Lectin_C`Lectin C-type domain	-	tr|A0A1Z3GD51|A0A1Z3GD51_PROCL//Putative c-type lectin {ECO:0000313|EMBL:ASC55679.1} Fragment OS=Procambarus clarkii (Red swamp crayfish) PE=2
Pclarkia007272.t1	O	T	15.6739	0	7.83697	6.77664	1.86612	3.6314	0.00028189	0.000633536	0.522728	0.64669	0	0	Up	Pclarkia007272	-	-	-	-	-	-	-	-	-
Pclarkia007272.t2	O	T	241.793	0	120.897	10.7241	1.49492	7.1737	7.30E-13	7.61E-12	9.22053	12.2119	0	0	Up	Pclarkia007272	-	-	-	-	-	XP_045619871.1//uncharacterized protein LOC123771407`[Procambarus clarkii]	-	-	-
Pclarkia007289.1	O	T	2578.13	7688.98	5133.56	-1.57647	0.178865	-8.81372	1.21E-18	2.64E-17	81.2593	83.7245	248.419	248.776	Down	Pclarkia007289	-	GO:0006412//translation`biological_process`The cellular metabolic process in which a protein is formed, using the sequence of a mature mRNA or circRNA molecule to specify the sequence of amino acids in a polypeptide chain. Translation is mediated by the ribosome, and begins with the formation of a ternary complex between aminoacylated initiator methionine tRNA, GTP, and initiation factor 2, which…	K02930//RP-L4e, RPL4`large subunit ribosomal protein L4e	ko03010//Ribosome`Genetic Information Processing`Translation	-	XP_045591911.1//60S ribosomal protein L4-A-like`[Procambarus clarkii]	PF00573.27//Ribosomal_L4`Ribosomal protein L4/L1 family;PF14374.11//Ribos_L4_asso_C`60S ribosomal protein L4 C-terminal domain	-	tr|A0A0P4WGJ5|A0A0P4WGJ5_SCYOL//Large ribosomal subunit protein uL4 C-terminal domain-containing protein {ECO:0000259|Pfam:PF14374} OS=Scylla olivacea (Orange mud crab) (Cancer olivacea) PE=3
Pclarkia007289.t1	O	T	163.821	340.7	252.261	-1.05669	0.277526	-3.80752	0.000140369	0.000338882	5.12878	5.65821	12.3415	10.3467	Down	Pclarkia007289	-	GO:0006412//translation`biological_process`The cellular metabolic process in which a protein is formed, using the sequence of a mature mRNA or circRNA molecule to specify the sequence of amino acids in a polypeptide chain. Translation is mediated by the ribosome, and begins with the formation of a ternary complex between aminoacylated initiator methionine tRNA, GTP, and initiation factor 2, which…	K02930//RP-L4e, RPL4`large subunit ribosomal protein L4e	ko03010//Ribosome`Genetic Information Processing`Translation	-	XP_045591911.1//60S ribosomal protein L4-A-like`[Procambarus clarkii]	PF00573.27//Ribosomal_L4`Ribosomal protein L4/L1 family;PF14374.11//Ribos_L4_asso_C`60S ribosomal protein L4 C-terminal domain	-	tr|A0A0P4WGJ5|A0A0P4WGJ5_SCYOL//Large ribosomal subunit protein uL4 C-terminal domain-containing protein {ECO:0000259|Pfam:PF14374} OS=Scylla olivacea (Orange mud crab) (Cancer olivacea) PE=3
Pclarkia007364.t1	O	T	38.9787	9.70423	24.3415	2.00402	0.658568	3.043	0.00234231	0.00419441	0.35152	0.485056	0.104029	0.105929	Up	Pclarkia007364	-	-	K09214//GL`glass	-	-	XP_045610243.1//zinc finger protein 436-like`[Procambarus clarkii]	PF13465.11//zf-H2C2_2`Zinc-finger double domain;PF00096.31//zf-C2H2`Zinc finger, C2H2 type	zf-C2H2//https://guolab.wchscu.cn/AnimalTFDB4/#/detail/TF/Electrophorus_electricus/zf-C2H2	-
Pclarkia007364.t2	O	T	102.331	3.48852	52.9096	4.87172	0.668017	7.29281	3.04E-13	3.32E-12	1.13869	1.47748	0.04135	0.048583	Up	Pclarkia007364	-	-	K09214//GL`glass	-	-	XP_045592361.1//zinc finger protein 85-like, partial`[Procambarus clarkii]	PF13465.11//zf-H2C2_2`Zinc-finger double domain;PF00096.31//zf-C2H2`Zinc finger, C2H2 type	zf-C2H2//https://guolab.wchscu.cn/AnimalTFDB4/#/detail/TF/Astyanax_mexicanus/zf-C2H2	-
Pclarkia007368.1	O	T	127.787	0	63.8936	9.80369	1.52575	6.4255	1.31E-10	9.86E-10	1.2387	1.81364	0	0	Up	Pclarkia007368	-	GO:0097039//protein linear polyubiquitination`biological_process`A protein ubiquitination process in which a linear polymer of ubiquitin, formed by the amino-terminal methionine (M1) of one ubiquitin molecule and by the carboxy-terminal glycine (G76) of the next, is added to a protein. [GOC:jsg, GOC:sp, PMID:21455173, PMID:21455180, PMID:21455181, PMID:31998699];GO:0043161//proteasome-mediated ub…	K11976//RNF216, TRIAD3`E3 ubiquitin-protein ligase RNF216 [EC:2.3.2.31]	-	-	XP_045592245.1//uncharacterized protein LOC123754105 isoform X2`[Procambarus clarkii]	-	-	tr|A0A8J5MZF3|A0A8J5MZF3_HOMAM//E3 ubiquitin-protein ligase RNF216-like 2 {ECO:0000313|EMBL:KAG7169189.1} OS=Homarus americanus (American lobster) ORFNames=Hamer_G021581 {ECO:0000313|EMBL:KAG7169189.1} PE=4
Pclarkia007368.t1	O	T	255.608	0.396292	128.002	9.36239	1.48551	6.30247	2.93E-10	2.06E-09	3.41923	2.72519	0.00982	0	Up	Pclarkia007368	-	GO:0097039//protein linear polyubiquitination`biological_process`A protein ubiquitination process in which a linear polymer of ubiquitin, formed by the amino-terminal methionine (M1) of one ubiquitin molecule and by the carboxy-terminal glycine (G76) of the next, is added to a protein. [GOC:jsg, GOC:sp, PMID:21455173, PMID:21455180, PMID:21455181, PMID:31998699];GO:0043161//proteasome-mediated ub…	K11976//RNF216, TRIAD3`E3 ubiquitin-protein ligase RNF216 [EC:2.3.2.31]	-	-	XP_045592245.1//uncharacterized protein LOC123754105 isoform X2`[Procambarus clarkii]	-	-	tr|A0A8J5MZF3|A0A8J5MZF3_HOMAM//E3 ubiquitin-protein ligase RNF216-like 2 {ECO:0000313|EMBL:KAG7169189.1} OS=Homarus americanus (American lobster) ORFNames=Hamer_G021581 {ECO:0000313|EMBL:KAG7169189.1} PE=4
Pclarkia007476.1	O	T	0	9.38604	4.69302	-5.35059	2.13908	-2.50135	0.0123721	0.0185408	0	0	3.44959	1.62119	Down	Pclarkia007476	-	-	K02183//CALM`calmodulin	ko04070//Phosphatidylinositol signaling system`Environmental Information Processing`Signal transduction;ko04745//Phototransduction - fly`Organismal Systems`Sensory system	-	XP_045609147.1//troponin C, isotype gamma-like isoform X1`[Procambarus clarkii]	PF13499.11//EF-hand_7`EF-hand domain pair;PF14658.11//EF-hand_9`EF-hand domain;PF00036.37//EF-hand_1`EF hand;PF13405.11//EF-hand_6`EF-hand domain;PF13833.11//EF-hand_8`EF-hand domain pair	-	tr|A0AAE1F5F7|A0AAE1F5F7_PETCI//Uncharacterized protein {ECO:0000313|EMBL:KAK3867335.1} OS=Petrolisthes cinctipes (Flat porcelain crab) ORFNames=Pcinc_027207 {ECO:0000313|EMBL:KAK3867335.1} PE=4
Pclarkia007476.t1	O	T	0	23.6271	11.8135	-6.6834	1.72872	-3.86608	0.000110597	0.000274468	0	0	0.840521	1.0639	Down	Pclarkia007476	-	-	-	-	-	-	-	-	-
Pclarkia007634.t2	O	T	1.25147	37.9462	19.5989	-4.92542	1.2325	-3.99628	6.43E-05	0.000168906	0.010065	0.011445	0.285148	0.372617	Down	Pclarkia007634	-	-	K14000//RRBP1`ribosome-binding protein 1	ko04141//Protein processing in endoplasmic reticulum`Genetic Information Processing`Folding, sorting and degradation	-	XP_045593365.1//ribosome-binding protein 1-like isoform X13`[Procambarus clarkii]	-	-	tr|A0A8J4XT54|A0A8J4XT54_CHIOP//Ribosome-binding protein 1 {ECO:0000313|EMBL:KAG0711164.1} OS=Chionoecetes opilio (Atlantic snow crab) (Cancer opilio) ORFNames=GWK47_021220 {ECO:0000313|EMBL:KAG0711164.1} PE=4
Pclarkia007634.t3	O	T	0	9.76671	4.88335	-5.40803	2.10152	-2.57339	0.0100706	0.0154355	0	0	0.109893	0.058102	Down	Pclarkia007634	-	-	K14000//RRBP1`ribosome-binding protein 1	ko04141//Protein processing in endoplasmic reticulum`Genetic Information Processing`Folding, sorting and degradation	-	XP_045593359.1//ribosome-binding protein 1-like isoform X7`[Procambarus clarkii]	-	-	tr|A0AAE1L0X8|A0AAE1L0X8_PETCI//Uncharacterized protein {ECO:0000313|EMBL:KAK3891037.1} OS=Petrolisthes cinctipes (Flat porcelain crab) ORFNames=Pcinc_005042 {ECO:0000313|EMBL:KAK3891037.1} PE=4
Pclarkia007697.1	O	T	372.542	22.0107	197.276	4.07783	0.410364	9.9371	2.87E-23	9.39E-22	6.37999	7.97395	0.309524	0.541133	Up	Pclarkia007697	-	GO:0006777//Mo-molybdopterin cofactor biosynthetic process`biological_process`The chemical reactions and pathways resulting in the formation of the Mo-molybdopterin cofactor, essential for the catalytic activity of some enzymes. The cofactor consists of a mononuclear molybdenum (Mo) ion coordinated by one or two molybdopterin ligands. [ISSN:09498257, PMID:22370186, PMID:23201473];GO:0051539//4 ir…	K20967//MOCS1`GTP 3',8-cyclase / cyclic pyranopterin monophosphate synthase [EC:4.1.99.22 4.6.1.17]	ko00790//Folate biosynthesis`Metabolism`Metabolism of cofactors and vitamins;ko01100//Metabolic pathways`Metabolism`Global and overview maps;ko01240//Biosynthesis of cofactors`Metabolism`Global and overview maps	-	XP_045601450.1//molybdenum cofactor biosynthesis protein 1-like isoform X1`[Procambarus clarkii]	PF04055.26//Radical_SAM`Radical SAM superfamily;PF13353.11//Fer4_12`4Fe-4S single cluster domain;PF06463.18//Mob_synth_C`Molybdenum Cofactor Synthesis C;PF01967.26//MoaC`MoaC family	-	tr|A0A5B7EHR6|A0A5B7EHR6_PORTR//Molybdenum cofactor biosynthesis protein 1 {ECO:0000313|EMBL:MPC34010.1} OS=Portunus trituberculatus (Swimming crab) (Neptunus trituberculatus) ORFNames=E2C01_027381 {ECO:0000313|EMBL:MPC34010.1} PE=3
Pclarkia007697.t1	O	T	129.878	52.406	91.142	1.30758	0.418173	3.12689	0.00176666	0.00325776	2.1095	3.27255	1.08832	1.10164	Up	Pclarkia007697	-	-	K20967//MOCS1`GTP 3',8-cyclase / cyclic pyranopterin monophosphate synthase [EC:4.1.99.22 4.6.1.17]	ko01100//Metabolic pathways`Metabolism`Global and overview maps;ko01240//Biosynthesis of cofactors`Metabolism`Global and overview maps;ko00790//Folate biosynthesis`Metabolism`Metabolism of cofactors and vitamins	-	XP_045601451.1//molybdenum cofactor biosynthesis protein 1-like isoform X2`[Procambarus clarkii]	PF06463.18//Mob_synth_C`Molybdenum Cofactor Synthesis C;PF01967.26//MoaC`MoaC family	-	tr|A0AAE1PR53|A0AAE1PR53_9EUCA//Uncharacterized protein {ECO:0000313|EMBL:KAK4313335.1} OS=Petrolisthes manimaculis ORFNames=Pmani_015323 {ECO:0000313|EMBL:KAK4313335.1} PE=4
Pclarkia007820.1	O	T	122.125	3.90044	63.0128	4.9717	0.653149	7.6119	2.70E-14	3.42E-13	1.60953	2.33487	0.078237	0.049025	Up	Pclarkia007820	-	GO:0046872//metal ion binding`molecular_function`Binding to a metal ion. [GOC:ai]	K06070//PKD`protein kinase D [EC:2.7.11.13]	-	-	XP_045624840.1//serine/threonine-protein kinase D3-like isoform X1`[Procambarus clarkii]	PF00130.27//C1_1`Phorbol esters/diacylglycerol binding domain (C1 domain);PF07714.22//PK_Tyr_Ser-Thr`Protein tyrosine and serine/threonine kinase;PF00069.30//Pkinase`Protein kinase domain	-	tr|A0A0N7ZCN2|A0A0N7ZCN2_SCYOL//Uncharacterized protein {ECO:0000313|EMBL:JAI64920.1} OS=Scylla olivacea (Orange mud crab) (Cancer olivacea) PE=3
Pclarkia007820.t1	O	T	32.5383	1.55393	17.0461	4.38804	1.01161	4.33768	1.44E-05	4.36E-05	0.373122	0.424753	0.019582	0.018405	Up	Pclarkia007820	-	GO:0046872//metal ion binding`molecular_function`Binding to a metal ion. [GOC:ai]	K06070//PKD`protein kinase D [EC:2.7.11.13]	-	-	XP_045624842.1//serine/threonine-protein kinase D3-like isoform X2`[Procambarus clarkii]	PF00130.27//C1_1`Phorbol esters/diacylglycerol binding domain (C1 domain);PF07714.22//PK_Tyr_Ser-Thr`Protein tyrosine and serine/threonine kinase;PF00069.30//Pkinase`Protein kinase domain	-	tr|A0A0N7ZCN2|A0A0N7ZCN2_SCYOL//Uncharacterized protein {ECO:0000313|EMBL:JAI64920.1} OS=Scylla olivacea (Orange mud crab) (Cancer olivacea) PE=3
Pclarkia007897.1	O	T	21.5191	0.380672	10.9499	5.79203	1.74007	3.32861	0.000872805	0.00173629	0.134085	0.25123	0	0.006833	Up	Pclarkia007897	-	-	K21245//SUPT20H`transcription factor SPT20 homolog	ko04140//Autophagy - animal`Cellular Processes`Transport and catabolism	-	XP_045582042.1//putative transcription factor SPT20 homolog-like 2`[Procambarus clarkii]	PF12090.13//Spt20_SEP`Spt20, SEP domain	-	tr|A0AAE1NV83|A0AAE1NV83_9EUCA//Uncharacterized protein {ECO:0000313|EMBL:KAK4296728.1} OS=Petrolisthes manimaculis ORFNames=Pmani_030806 {ECO:0000313|EMBL:KAK4296728.1} PE=4
Pclarkia007897.t1	O	T	26.098	0.776963	13.4375	5.07134	1.301	3.89803	9.70E-05	0.00024411	0.335798	0.286194	0.009662	0.009081	Up	Pclarkia007897	-	-	K21245//SUPT20H`transcription factor SPT20 homolog	ko04140//Autophagy - animal`Cellular Processes`Transport and catabolism	-	XP_045582042.1//putative transcription factor SPT20 homolog-like 2`[Procambarus clarkii]	PF12090.13//Spt20_SEP`Spt20, SEP domain	-	tr|A0AAE1NV83|A0AAE1NV83_9EUCA//Uncharacterized protein {ECO:0000313|EMBL:KAK4296728.1} OS=Petrolisthes manimaculis ORFNames=Pmani_030806 {ECO:0000313|EMBL:KAK4296728.1} PE=4
Pclarkia007993.1	O	T	322.577	34.2645	178.421	3.23668	0.366961	8.82024	1.14E-18	2.50E-17	8.15264	6.47893	0.90146	0.674393	Up	Pclarkia007993	-	-	K15042//KPNA5_6`importin subunit alpha-6/7	ko03013//Nucleocytoplasmic transport`Genetic Information Processing`Translation	-	XP_045626126.1//importin subunit alpha-9-like`[Procambarus clarkii]	-	-	tr|A0A8J5ND53|A0A8J5ND53_HOMAM//Transmembrane and coiled-coil domain-containing protein 6-like {ECO:0000313|EMBL:KAG7177637.1} OS=Homarus americanus (American lobster) ORFNames=Hamer_G008283 {ECO:0000313|EMBL:KAG7177637.1} PE=4
Pclarkia007993.t1	O	T	31.9283	1.14201	16.5352	4.78949	1.27075	3.76902	0.000163892	0.000389388	0.568441	0.284231	0	0.03044	Up	Pclarkia007993	-	-	K15042//KPNA5_6`importin subunit alpha-6/7	ko03013//Nucleocytoplasmic transport`Genetic Information Processing`Translation	-	XP_045626126.1//importin subunit alpha-9-like`[Procambarus clarkii]	-	-	tr|A0A8J5ND53|A0A8J5ND53_HOMAM//Transmembrane and coiled-coil domain-containing protein 6-like {ECO:0000313|EMBL:KAG7177637.1} OS=Homarus americanus (American lobster) ORFNames=Hamer_G008283 {ECO:0000313|EMBL:KAG7177637.1} PE=4
Pclarkia008122.1	O	T	21.6411	0	10.8205	7.24023	1.83121	3.95379	7.69E-05	0.000198358	0.232575	0.554769	0	0	Up	Pclarkia008122	-	-	K25038//PODNL1`podocan-like protein 1	-	-	XP_045601393.1//uncharacterized protein LOC123760043 isoform X3`[Procambarus clarkii]	-	-	tr|A0AAE1G409|A0AAE1G409_PETCI//Uncharacterized protein {ECO:0000313|EMBL:KAK3884522.1} OS=Petrolisthes cinctipes (Flat porcelain crab) ORFNames=Pcinc_011196 {ECO:0000313|EMBL:KAK3884522.1} PE=4
Pclarkia008122.t1	O	T	87.8473	0	43.9236	9.26324	1.53943	6.01734	1.77E-09	1.11E-08	1.26517	1.6121	0	0	Up	Pclarkia008122	-	-	-	-	-	XP_045601394.1//uncharacterized protein LOC123760043 isoform X4`[Procambarus clarkii]	-	-	-
Pclarkia008122.t2	O	T	8.69932	0	4.34966	5.92868	2.15337	2.75321	0.00590137	0.00959118	0.165793	0.141214	0	0	Up	Pclarkia008122	-	-	-	-	-	XP_045601393.1//uncharacterized protein LOC123760043 isoform X3`[Procambarus clarkii]	-	-	tr|A0AAE1G409|A0AAE1G409_PETCI//Uncharacterized protein {ECO:0000313|EMBL:KAK3884522.1} OS=Petrolisthes cinctipes (Flat porcelain crab) ORFNames=Pcinc_011196 {ECO:0000313|EMBL:KAK3884522.1} PE=4
Pclarkia008154.1	O	T	16.5594	0	8.2797	6.85909	1.90651	3.59773	0.000321008	0.000712269	0.576253	0.276059	0	0	Up	Pclarkia008154	-	GO:0016020//membrane`cellular_component`A lipid bilayer along with all the proteins and protein complexes embedded in it and attached to it. [GOC:dos, GOC:mah, ISBN:0815316194]	-	-	-	XP_045608764.1//uncharacterized protein LOC123764735`[Procambarus clarkii]	-	-	tr|A0A3R7MGN0|A0A3R7MGN0_PENVA//Uncharacterized protein {ECO:0000313|EMBL:ROT81192.1} OS=Penaeus vannamei (Whiteleg shrimp) (Litopenaeus vannamei) ORFNames=C7M84_000064 {ECO:0000313|EMBL:ROT81192.1} PE=4
Pclarkia008154.t1	O	T	69.2286	23.3245	46.2765	1.57199	0.521539	3.01414	0.00257706	0.00457442	0.424423	0.290513	0.130599	0.115692	Up	Pclarkia008154	-	GO:0016020//membrane`cellular_component`A lipid bilayer along with all the proteins and protein complexes embedded in it and attached to it. [GOC:dos, GOC:mah, ISBN:0815316194]	-	-	-	XP_045608764.1//uncharacterized protein LOC123764735`[Procambarus clarkii]	-	-	tr|A0A3R7MGN0|A0A3R7MGN0_PENVA//Uncharacterized protein {ECO:0000313|EMBL:ROT81192.1} OS=Penaeus vannamei (Whiteleg shrimp) (Litopenaeus vannamei) ORFNames=C7M84_000064 {ECO:0000313|EMBL:ROT81192.1} PE=4
Pclarkia008167.1	O	T	1494.73	5001.13	3247.93	-1.74218	0.201113	-8.66268	4.61E-18	9.46E-17	116.949	105.915	386.707	367.664	Down	Pclarkia008167	-	GO:0002181//cytoplasmic translation`biological_process`The chemical reactions and pathways resulting in the formation of a protein in the cytoplasm. This is a ribosome-mediated process in which the information in messenger RNA (mRNA) is used to specify the sequence of amino acids in the protein. [GOC:hjd]	K02940//RP-L9e, RPL9`large subunit ribosomal protein L9e	ko03010//Ribosome`Genetic Information Processing`Translation	-	XP_045608780.1//60S ribosomal protein L9-like`[Procambarus clarkii]	PF00347.28//Ribosomal_L6`Ribosomal protein L6	-	tr|F5A6D9|F5A6D9_PROCL//Large ribosomal subunit protein uL6 {ECO:0000256|ARBA:ARBA00035246} 60S ribosomal protein L9 {ECO:0000256|ARBA:ARBA00035349} OS=Procambarus clarkii (Red swamp crayfish) PE=2
Pclarkia008167.t1	O	T	1091.96	2343.5	1717.73	-1.10209	0.23192	-4.75203	2.01E-06	7.29E-06	55.742	71.3884	135.556	139.62	Down	Pclarkia008167	-	GO:0002181//cytoplasmic translation`biological_process`The chemical reactions and pathways resulting in the formation of a protein in the cytoplasm. This is a ribosome-mediated process in which the information in messenger RNA (mRNA) is used to specify the sequence of amino acids in the protein. [GOC:hjd]	K02940//RP-L9e, RPL9`large subunit ribosomal protein L9e	ko03010//Ribosome`Genetic Information Processing`Translation	-	XP_045608780.1//60S ribosomal protein L9-like`[Procambarus clarkii]	PF00347.28//Ribosomal_L6`Ribosomal protein L6	-	tr|F5A6D9|F5A6D9_PROCL//Large ribosomal subunit protein uL6 {ECO:0000256|ARBA:ARBA00035246} 60S ribosomal protein L9 {ECO:0000256|ARBA:ARBA00035349} OS=Procambarus clarkii (Red swamp crayfish) PE=2
Pclarkia008203.1	O	T	60.7566	0	30.3783	8.73007	1.68014	5.19603	2.04E-07	8.91E-07	0.645534	1.94677	0	0	Up	Pclarkia008203	-	-	-	-	-	XP_045611356.1//uncharacterized protein LOC123766327 isoform X3`[Procambarus clarkii]	-	-	tr|A0A8J5JIK4|A0A8J5JIK4_HOMAM//Uncharacterized protein {ECO:0000313|EMBL:KAG7154993.1} OS=Homarus americanus (American lobster) ORFNames=Hamer_G015585 {ECO:0000313|EMBL:KAG7154993.1} PE=4
Pclarkia008203.t1	O	T	186.196	0	93.0981	10.3484	1.50227	6.88848	5.64E-12	5.18E-11	4.06274	3.29154	0	0	Up	Pclarkia008203	-	-	-	-	-	XP_045611356.1//uncharacterized protein LOC123766327 isoform X3`[Procambarus clarkii]	-	-	tr|A0A8J5JIK4|A0A8J5JIK4_HOMAM//Uncharacterized protein {ECO:0000313|EMBL:KAG7154993.1} OS=Homarus americanus (American lobster) ORFNames=Hamer_G015585 {ECO:0000313|EMBL:KAG7154993.1} PE=4
Pclarkia008205.1	O	T	1399.55	0.792583	700.17	10.8144	1.05141	10.2857	8.18E-25	2.96E-23	57.5803	63.7988	0.07363	0	Up	Pclarkia008205	-	-	-	-	-	XP_045610914.1//uncharacterized protein LOC123766099 isoform X12`[Procambarus clarkii]	-	-	tr|A0A8J5JIK4|A0A8J5JIK4_HOMAM//Uncharacterized protein {ECO:0000313|EMBL:KAG7154993.1} OS=Homarus americanus (American lobster) ORFNames=Hamer_G015585 {ECO:0000313|EMBL:KAG7154993.1} PE=4
Pclarkia008205.t1	O	T	200.314	0	100.157	10.4538	1.50198	6.96005	3.40E-12	3.23E-11	9.33036	7.34856	0	0	Up	Pclarkia008205	-	-	-	-	-	XP_045610914.1//uncharacterized protein LOC123766099 isoform X12`[Procambarus clarkii]	-	-	tr|A0A8J5JIK4|A0A8J5JIK4_HOMAM//Uncharacterized protein {ECO:0000313|EMBL:KAG7154993.1} OS=Homarus americanus (American lobster) ORFNames=Hamer_G015585 {ECO:0000313|EMBL:KAG7154993.1} PE=4
Pclarkia008206.1	O	T	66.4502	0.396292	33.4232	7.41696	1.5469	4.79472	1.63E-06	6.03E-06	2.23459	2.72475	0.030151	0	Up	Pclarkia008206	-	-	-	-	-	XP_045610916.1//uncharacterized protein LOC123766099 isoform X14`[Procambarus clarkii]	-	-	tr|A0A8J5JIK4|A0A8J5JIK4_HOMAM//Uncharacterized protein {ECO:0000313|EMBL:KAG7154993.1} OS=Homarus americanus (American lobster) ORFNames=Hamer_G015585 {ECO:0000313|EMBL:KAG7154993.1} PE=4
Pclarkia008206.t1	O	T	200.177	10.1161	105.147	4.30899	0.504159	8.5469	1.26E-17	2.46E-16	8.46695	5.67299	0.402085	0.323943	Up	Pclarkia008206	-	-	-	-	-	XP_045610915.1//uncharacterized protein LOC123766099 isoform X13`[Procambarus clarkii]	-	-	tr|A0A8J5JIK4|A0A8J5JIK4_HOMAM//Uncharacterized protein {ECO:0000313|EMBL:KAG7154993.1} OS=Homarus americanus (American lobster) ORFNames=Hamer_G015585 {ECO:0000313|EMBL:KAG7154993.1} PE=4
Pclarkia008207.1	O	T	224.918	0	112.459	10.6212	1.55351	6.8369	8.09E-12	7.26E-11	12.5922	5.81478	0	0	Up	Pclarkia008207	-	-	K18716//NUP42, RIP1`nucleoporin NUP42	-	-	XP_045610916.1//uncharacterized protein LOC123766099 isoform X14`[Procambarus clarkii]	-	-	tr|A0A8J5JIK4|A0A8J5JIK4_HOMAM//Uncharacterized protein {ECO:0000313|EMBL:KAG7154993.1} OS=Homarus americanus (American lobster) ORFNames=Hamer_G015585 {ECO:0000313|EMBL:KAG7154993.1} PE=4
Pclarkia008207.t1	O	T	7517.7	8.64031	3763.17	9.77536	0.44882	21.7801	3.58E-105	2.95E-102	235.416	276.956	0.46858	0.129539	Up	Pclarkia008207	-	-	-	-	-	XP_045610910.1//aggrecan core protein-like isoform X8`[Procambarus clarkii]	-	-	tr|A0A8J5JIK4|A0A8J5JIK4_HOMAM//Uncharacterized protein {ECO:0000313|EMBL:KAG7154993.1} OS=Homarus americanus (American lobster) ORFNames=Hamer_G015585 {ECO:0000313|EMBL:KAG7154993.1} PE=4
Pclarkia008208.1	O	T	177.207	0	88.6033	10.2768	1.50002	6.8511	7.33E-12	6.61E-11	8.05848	7.07339	0	0	Up	Pclarkia008208	-	-	-	-	-	XP_045610925.1//uncharacterized protein LOC123766106`[Procambarus clarkii]	-	-	tr|A0A8J5JIK4|A0A8J5JIK4_HOMAM//Uncharacterized protein {ECO:0000313|EMBL:KAG7154993.1} OS=Homarus americanus (American lobster) ORFNames=Hamer_G015585 {ECO:0000313|EMBL:KAG7154993.1} PE=4
Pclarkia008208.t1	O	T	170.474	0.396292	85.4352	8.7761	1.5149	5.79319	6.91E-09	3.91E-08	5.29216	8.78635	0.03331	0	Up	Pclarkia008208	-	-	-	-	-	XP_045610925.1//uncharacterized protein LOC123766106`[Procambarus clarkii]	-	-	tr|A0A8J5JIK4|A0A8J5JIK4_HOMAM//Uncharacterized protein {ECO:0000313|EMBL:KAG7154993.1} OS=Homarus americanus (American lobster) ORFNames=Hamer_G015585 {ECO:0000313|EMBL:KAG7154993.1} PE=4
Pclarkia008210.1	O	T	112.158	0	56.0788	9.61505	1.64388	5.84901	4.95E-09	2.86E-08	1.76095	5.97862	0	0	Up	Pclarkia008210	-	-	-	-	-	XP_045610920.1//uncharacterized protein LOC123766101 isoform X4`[Procambarus clarkii]	-	-	tr|A0A8J5JIK4|A0A8J5JIK4_HOMAM//Uncharacterized protein {ECO:0000313|EMBL:KAG7154993.1} OS=Homarus americanus (American lobster) ORFNames=Hamer_G015585 {ECO:0000313|EMBL:KAG7154993.1} PE=4
Pclarkia008210.t1	O	T	139.98	0	69.9902	9.93488	1.57524	6.30688	2.85E-10	2.02E-09	2.82209	6.6053	0	0	Up	Pclarkia008210	-	-	-	-	-	XP_045610920.1//uncharacterized protein LOC123766101 isoform X4`[Procambarus clarkii]	-	-	tr|A0A8J5JIK4|A0A8J5JIK4_HOMAM//Uncharacterized protein {ECO:0000313|EMBL:KAG7154993.1} OS=Homarus americanus (American lobster) ORFNames=Hamer_G015585 {ECO:0000313|EMBL:KAG7154993.1} PE=4
Pclarkia008211.1	O	T	52.3179	0	26.159	8.51664	1.58462	5.37458	7.68E-08	3.63E-07	1.84093	1.74149	0	0	Up	Pclarkia008211	-	-	-	-	-	XP_045610924.1//uncharacterized protein LOC123766105`[Procambarus clarkii]	-	-	tr|A0A8J5JIK4|A0A8J5JIK4_HOMAM//Uncharacterized protein {ECO:0000313|EMBL:KAG7154993.1} OS=Homarus americanus (American lobster) ORFNames=Hamer_G015585 {ECO:0000313|EMBL:KAG7154993.1} PE=4
Pclarkia008211.t2	O	T	1476.92	0	738.459	13.3356	1.47379	9.04849	1.45E-19	3.48E-18	53.4222	42.3345	0	0	Up	Pclarkia008211	-	-	-	-	-	-	-	-	-
Pclarkia008212.1	O	T	527.633	0.396292	264.014	10.4071	1.47314	7.0646	1.61E-12	1.60E-11	17.3083	23.0112	0.030891	0	Up	Pclarkia008212	-	-	-	-	-	XP_045610929.1//uncharacterized protein LOC123766109`[Procambarus clarkii]	-	-	tr|A0A8J5JIK4|A0A8J5JIK4_HOMAM//Uncharacterized protein {ECO:0000313|EMBL:KAG7154993.1} OS=Homarus americanus (American lobster) ORFNames=Hamer_G015585 {ECO:0000313|EMBL:KAG7154993.1} PE=4
Pclarkia008212.t1	O	T	211.636	0.380672	106.008	9.08979	1.49006	6.10027	1.06E-09	6.85E-09	7.74641	10.1869	0	0.03223	Up	Pclarkia008212	-	-	-	-	-	-	-	-	-
Pclarkia008212.t2	O	T	2865.83	8.98975	1437.41	8.32061	0.553879	15.0224	5.24E-51	6.44E-49	77.5924	172.181	0.52638	0.263873	Up	Pclarkia008212	-	-	-	-	-	XP_045610929.1//uncharacterized protein LOC123766109`[Procambarus clarkii]	-	-	tr|A0A8J5JIK4|A0A8J5JIK4_HOMAM//Uncharacterized protein {ECO:0000313|EMBL:KAG7154993.1} OS=Homarus americanus (American lobster) ORFNames=Hamer_G015585 {ECO:0000313|EMBL:KAG7154993.1} PE=4
Pclarkia008213.1	O	T	485.192	0	242.596	11.7294	1.4731	7.96243	1.69E-15	2.54E-14	22.6745	23.6135	0	0	Up	Pclarkia008213	-	-	-	-	-	XP_045610928.1//uncharacterized protein LOC123766108`[Procambarus clarkii]	-	-	tr|A0A8J5JIK4|A0A8J5JIK4_HOMAM//Uncharacterized protein {ECO:0000313|EMBL:KAG7154993.1} OS=Homarus americanus (American lobster) ORFNames=Hamer_G015585 {ECO:0000313|EMBL:KAG7154993.1} PE=4
Pclarkia008213.t1	O	T	3610.66	3.91606	1807.29	9.85923	0.516862	19.0752	4.06E-81	1.70E-78	149.414	167.706	0.248694	0.100181	Up	Pclarkia008213	-	-	-	-	-	XP_045610928.1//uncharacterized protein LOC123766108`[Procambarus clarkii]	-	-	-
Pclarkia008360.1	O	T	173.955	619.058	396.506	-1.83216	0.246441	-7.43449	1.05E-13	1.22E-12	12.826	14.6232	48.6035	50.0506	Down	Pclarkia008360	-	GO:0003735//structural constituent of ribosome`molecular_function`The action of a molecule that contributes to the structural integrity of the ribosome. [GOC:mah];GO:0042274//ribosomal small subunit biogenesis`biological_process`A cellular process that results in the biosynthesis of constituent macromolecules, assembly, and arrangement of constituent parts of a small ribosomal subunit; includes t…	K02997//RP-S9e, RPS9`small subunit ribosomal protein S9e	ko03010//Ribosome`Genetic Information Processing`Translation	-	XP_045624574.1//40S ribosomal protein S9-like`[Procambarus clarkii]	PF00163.24//Ribosomal_S4`Ribosomal protein S4/S9 N-terminal domain;PF01479.30//S4`S4 domain	-	tr|A0A8J5JIU5|A0A8J5JIU5_HOMAM//Small ribosomal subunit protein uS4 {ECO:0000256|ARBA:ARBA00035254} 40S ribosomal protein S9 {ECO:0000256|ARBA:ARBA00035410} OS=Homarus americanus (American lobster) ORFNames=Hamer_G016642 {ECO:0000313|EMBL:KAG7159242.1} PE=3
Pclarkia008360.t1	O	T	11.3243	63.2053	37.2648	-2.48641	0.601114	-4.13633	3.53E-05	9.78E-05	0.284904	0.404697	1.8304	2.05721	Down	Pclarkia008360	-	GO:0003735//structural constituent of ribosome`molecular_function`The action of a molecule that contributes to the structural integrity of the ribosome. [GOC:mah];GO:0042274//ribosomal small subunit biogenesis`biological_process`A cellular process that results in the biosynthesis of constituent macromolecules, assembly, and arrangement of constituent parts of a small ribosomal subunit; includes t…	K02997//RP-S9e, RPS9`small subunit ribosomal protein S9e	ko03010//Ribosome`Genetic Information Processing`Translation	-	XP_045624574.1//40S ribosomal protein S9-like`[Procambarus clarkii]	PF00163.24//Ribosomal_S4`Ribosomal protein S4/S9 N-terminal domain;PF01479.30//S4`S4 domain	-	tr|A0A8J5JIU5|A0A8J5JIU5_HOMAM//Small ribosomal subunit protein uS4 {ECO:0000256|ARBA:ARBA00035254} 40S ribosomal protein S9 {ECO:0000256|ARBA:ARBA00035410} OS=Homarus americanus (American lobster) ORFNames=Hamer_G016642 {ECO:0000313|EMBL:KAG7159242.1} PE=3
Pclarkia008360.t2	O	T	52.989	144.671	98.8301	-1.45271	0.416592	-3.48713	0.00048823	0.00103808	2.21285	3.54932	8.55476	7.2158	Down	Pclarkia008360	-	GO:0003735//structural constituent of ribosome`molecular_function`The action of a molecule that contributes to the structural integrity of the ribosome. [GOC:mah];GO:0042274//ribosomal small subunit biogenesis`biological_process`A cellular process that results in the biosynthesis of constituent macromolecules, assembly, and arrangement of constituent parts of a small ribosomal subunit; includes t…	K02997//RP-S9e, RPS9`small subunit ribosomal protein S9e	ko03010//Ribosome`Genetic Information Processing`Translation	-	XP_045624574.1//40S ribosomal protein S9-like`[Procambarus clarkii]	PF01479.30//S4`S4 domain	-	tr|A0A8J5JIU5|A0A8J5JIU5_HOMAM//Small ribosomal subunit protein uS4 {ECO:0000256|ARBA:ARBA00035254} 40S ribosomal protein S9 {ECO:0000256|ARBA:ARBA00035410} OS=Homarus americanus (American lobster) ORFNames=Hamer_G016642 {ECO:0000313|EMBL:KAG7159242.1} PE=3
Pclarkia008429.1	O	T	11.3243	0	5.66214	6.30716	2.01589	3.12872	0.00175571	0.00324	0.048904	0.0695	0	0	Up	Pclarkia008429	-	GO:0005319//lipid transporter activity`molecular_function`Enables the directed movement of lipids into, out of or within a cell, or between cells. [GOC:ai];GO:0032355//response to estradiol`biological_process`Any process that results in a change in state or activity of a cell or an organism (in terms of movement, secretion, enzyme production, gene expression, etc.) as a result of stimulus by estr…	K14462//APOB`apolipoprotein B	-	-	UFQ72463.1//vitellogenin 1`[Procambarus clarkii]	PF01347.27//Vitellogenin_N`Lipoprotein amino terminal region;PF09172.16//Vit_open_b-sht`Vitellinogen, open beta-sheet;PF00094.30//VWD`von Willebrand factor type D domain	-	tr|A0A8J5MNW2|A0A8J5MNW2_HOMAM//Vitellogenin-like 6 {ECO:0000313|EMBL:KAG7158180.1} OS=Homarus americanus (American lobster) ORFNames=Hamer_G008811 {ECO:0000313|EMBL:KAG7158180.1} PE=4
Pclarkia008429.t1	O	T	2360.22	1.17325	1180.7	10.9834	0.905724	12.1267	7.63E-34	4.81E-32	8.32895	13.6421	0.007511	0.00353	Up	Pclarkia008429	-	GO:0005319//lipid transporter activity`molecular_function`Enables the directed movement of lipids into, out of or within a cell, or between cells. [GOC:ai];GO:0032355//response to estradiol`biological_process`Any process that results in a change in state or activity of a cell or an organism (in terms of movement, secretion, enzyme production, gene expression, etc.) as a result of stimulus by estr…	K14462//APOB`apolipoprotein B	-	-	UFQ72463.1//vitellogenin 1`[Procambarus clarkii]	PF01347.27//Vitellogenin_N`Lipoprotein amino terminal region;PF09172.16//Vit_open_b-sht`Vitellinogen, open beta-sheet	-	tr|A0A8J5MNW2|A0A8J5MNW2_HOMAM//Vitellogenin-like 6 {ECO:0000313|EMBL:KAG7158180.1} OS=Homarus americanus (American lobster) ORFNames=Hamer_G008811 {ECO:0000313|EMBL:KAG7158180.1} PE=4
Pclarkia008432.1	O	T	15.0177	0.380672	7.69919	5.27527	1.79814	2.93373	0.00334915	0.00578296	0.208115	0.24274	0	0.011254	Up	Pclarkia008432	-	GO:0006893//Golgi to plasma membrane transport`biological_process`The directed movement of substances from the Golgi to the plasma membrane in transport vesicles that move from the trans-Golgi network to the plasma membrane, where they fuse and release their contents by exocytosis. [ISBN:0716731363];GO:0035091//phosphatidylinositol binding`molecular_function`Binding to an inositol-containing glyc…	K12404//GGA`ADP-ribosylation factor-binding protein GGA	ko04142//Lysosome`Cellular Processes`Transport and catabolism	-	XP_045611495.1//ADP-ribosylation factor-binding protein GGA3-like isoform X2`[Procambarus clarkii]	PF00790.24//VHS`VHS domain;PF18308.6//GGA_N-GAT`N-terminal extension of GAT domain;PF03127.19//GAT`GAT domain;PF02883.25//Alpha_adaptinC2`Adaptin C-terminal domain	-	tr|A0A8J5JZV9|A0A8J5JZV9_HOMAM//ADP-ribosylation factor-binding protein GGA1-like {ECO:0000313|EMBL:KAG7164898.1} OS=Homarus americanus (American lobster) ORFNames=Hamer_G017304 {ECO:0000313|EMBL:KAG7164898.1} PE=3
Pclarkia008432.t1	O	T	175.009	21.8487	98.4287	3.00444	0.432439	6.94766	3.71E-12	3.50E-11	1.31265	1.23123	0.200119	0.121711	Up	Pclarkia008432	-	GO:0006893//Golgi to plasma membrane transport`biological_process`The directed movement of substances from the Golgi to the plasma membrane in transport vesicles that move from the trans-Golgi network to the plasma membrane, where they fuse and release their contents by exocytosis. [ISBN:0716731363];GO:0035091//phosphatidylinositol binding`molecular_function`Binding to an inositol-containing glyc…	K12404//GGA`ADP-ribosylation factor-binding protein GGA	ko04142//Lysosome`Cellular Processes`Transport and catabolism	-	XP_045611495.1//ADP-ribosylation factor-binding protein GGA3-like isoform X2`[Procambarus clarkii]	PF00790.24//VHS`VHS domain;PF18308.6//GGA_N-GAT`N-terminal extension of GAT domain;PF03127.19//GAT`GAT domain;PF02883.25//Alpha_adaptinC2`Adaptin C-terminal domain	-	tr|A0A8J5JZV9|A0A8J5JZV9_HOMAM//ADP-ribosylation factor-binding protein GGA1-like {ECO:0000313|EMBL:KAG7164898.1} OS=Homarus americanus (American lobster) ORFNames=Hamer_G017304 {ECO:0000313|EMBL:KAG7164898.1} PE=3
Pclarkia008437.1	O	T	243.137	82.5982	162.868	1.55696	0.303289	5.13358	2.84E-07	1.21E-06	2.69659	2.92575	0.904714	1.02025	Up	Pclarkia008437	-	GO:0008285//negative regulation of cell population proliferation`biological_process`Any process that stops, prevents or reduces the rate or extent of cell proliferation. [GOC:go_curators];GO:0005261//monoatomic cation channel activity`molecular_function`Enables the energy-independent facilitated diffusion of a monoatomic cation through a transmembrane aqueous pore or channel. [GOC:def, GOC:dph, G…	K18079//TPTE, TPIP`PTEN homologous phosphatase	-	-	XP_045611512.1//phosphatidylinositol 3,4,5-trisphosphate 3-phosphatase TPTE2-like isoform X2`[Procambarus clarkii]	PF00520.36//Ion_trans`Ion transport protein;PF22785.1//Tc-R-P`Polymorphic toxin system, DSP-PTPase phosphatase;PF10409.14//PTEN_C2`C2 domain of PTEN tumour-suppressor protein	-	tr|A0A8J5K1H2|A0A8J5K1H2_HOMAM//Phosphatidylinositol 3,4,5-trisphosphate 3-phosphatase TPTE2-like {ECO:0000313|EMBL:KAG7164848.1} OS=Homarus americanus (American lobster) ORFNames=Hamer_G017239 {ECO:0000313|EMBL:KAG7164848.1} PE=4
Pclarkia008437.t1	O	T	17.4596	0	8.72982	6.93318	1.82346	3.8022	0.000143416	0.000345112	0.330803	0.325793	0	0	Up	Pclarkia008437	-	GO:0008285//negative regulation of cell population proliferation`biological_process`Any process that stops, prevents or reduces the rate or extent of cell proliferation. [GOC:go_curators];GO:0005261//monoatomic cation channel activity`molecular_function`Enables the energy-independent facilitated diffusion of a monoatomic cation through a transmembrane aqueous pore or channel. [GOC:def, GOC:dph, G…	K18079//TPTE, TPIP`PTEN homologous phosphatase	-	-	XP_045611511.1//phosphatidylinositol 3,4,5-trisphosphate 3-phosphatase TPTE2-like isoform X1`[Procambarus clarkii]	PF00520.36//Ion_trans`Ion transport protein;PF22785.1//Tc-R-P`Polymorphic toxin system, DSP-PTPase phosphatase;PF10409.14//PTEN_C2`C2 domain of PTEN tumour-suppressor protein	-	tr|A0A8J5K1H2|A0A8J5K1H2_HOMAM//Phosphatidylinositol 3,4,5-trisphosphate 3-phosphatase TPTE2-like {ECO:0000313|EMBL:KAG7164848.1} OS=Homarus americanus (American lobster) ORFNames=Hamer_G017239 {ECO:0000313|EMBL:KAG7164848.1} PE=4
Pclarkia008497.1	O	T	422.342	0	211.171	11.5291	1.4764	7.80895	5.77E-15	8.07E-14	14.1754	16.0377	0	0	Up	Pclarkia008497	-	-	-	-	-	XP_045619738.1//hyphally regulated cell wall protein 1-like`[Procambarus clarkii]	-	-	tr|A0A8J5JIK4|A0A8J5JIK4_HOMAM//Uncharacterized protein {ECO:0000313|EMBL:KAG7154993.1} OS=Homarus americanus (American lobster) ORFNames=Hamer_G015585 {ECO:0000313|EMBL:KAG7154993.1} PE=4
Pclarkia008497.t1	O	T	7750.54	1.18887	3875.86	12.6987	0.863885	14.6995	6.49E-49	7.45E-47	384.744	394.926	0.122164	0	Up	Pclarkia008497	-	-	-	-	-	XP_045619738.1//hyphally regulated cell wall protein 1-like`[Procambarus clarkii]	-	-	tr|A0A8J5JIK4|A0A8J5JIK4_HOMAM//Uncharacterized protein {ECO:0000313|EMBL:KAG7154993.1} OS=Homarus americanus (American lobster) ORFNames=Hamer_G015585 {ECO:0000313|EMBL:KAG7154993.1} PE=4
Pclarkia008498.1	O	T	410.574	0	205.287	11.4881	1.48303	7.74636	9.46E-15	1.29E-13	25.4304	33.0691	0	0	Up	Pclarkia008498	-	-	-	-	-	XP_045619701.1//probable beta-glucosidase btgE`[Procambarus clarkii]	-	-	tr|A0A1Z3GD33|A0A1Z3GD33_PROCL//Uncharacterized protein {ECO:0000313|EMBL:ASC55667.1} Fragment OS=Procambarus clarkii (Red swamp crayfish) PE=2
Pclarkia008498.t1	O	T	678.542	0	339.271	12.213	1.47895	8.25789	1.48E-16	2.54E-15	36.1929	48.5427	0	0	Up	Pclarkia008498	-	-	-	-	-	XP_045619864.1//probable beta-glucosidase btgE`[Procambarus clarkii]	-	-	tr|A0A1Z3GD33|A0A1Z3GD33_PROCL//Uncharacterized protein {ECO:0000313|EMBL:ASC55667.1} Fragment OS=Procambarus clarkii (Red swamp crayfish) PE=2
Pclarkia008805.1	O	T	100.469	47.2229	73.8461	1.08837	0.417063	2.60962	0.00906433	0.0140251	0.739308	0.754916	0.301798	0.408485	Up	Pclarkia008805	-	GO:0006465//signal peptide processing`biological_process`The proteolytic removal of a signal peptide from a protein during or after transport to a specific location in the cell. [GOC:mah, ISBN:0815316194]	K09598//SPPL3`signal peptide peptidase-like 3 [EC:3.4.23.-]	-	-	XP_045583918.1//signal peptide peptidase-like 3 isoform X4`[Procambarus clarkii]	PF04258.18//Peptidase_A22B`Signal peptide peptidase	-	tr|A0A0P4VSP0|A0A0P4VSP0_SCYOL//Signal peptide peptidase-like 3 {ECO:0008006|Google:ProtNLM} OS=Scylla olivacea (Orange mud crab) (Cancer olivacea) PE=3
Pclarkia008805.t1	O	T	19.3674	3.10785	11.2376	2.63969	0.961844	2.74441	0.00606202	0.00982557	0.197176	0.210061	0.034039	0.031994	Up	Pclarkia008805	-	GO:0006465//signal peptide processing`biological_process`The proteolytic removal of a signal peptide from a protein during or after transport to a specific location in the cell. [GOC:mah, ISBN:0815316194]	K09598//SPPL3`signal peptide peptidase-like 3 [EC:3.4.23.-]	-	-	XP_045583918.1//signal peptide peptidase-like 3 isoform X4`[Procambarus clarkii]	PF04258.18//Peptidase_A22B`Signal peptide peptidase	-	tr|A0A0P4VSP0|A0A0P4VSP0_SCYOL//Signal peptide peptidase-like 3 {ECO:0008006|Google:ProtNLM} OS=Scylla olivacea (Orange mud crab) (Cancer olivacea) PE=3
Pclarkia009233.1	O	T	6.91361	0	3.45681	5.5954	2.30635	2.42609	0.0152625	0.0223501	0.057013	0.086896	0	0	Up	Pclarkia009233	-	-	K26240//C2CD2L, C2CD2, TMEM24`phospholipid transfer protein	-	-	XP_045620378.1//uncharacterized protein LOC123771715`[Procambarus clarkii]	PF00168.35//C2`C2 domain	-	tr|A0A8J5JYZ9|A0A8J5JYZ9_HOMAM//C2 domain-containing protein 2-like {ECO:0000313|EMBL:KAG7167070.1} OS=Homarus americanus (American lobster) ORFNames=Hamer_G005400 {ECO:0000313|EMBL:KAG7167070.1} PE=4
Pclarkia009233.t1	O	T	45.4043	5.01121	25.2078	3.17538	0.750936	4.22856	2.35E-05	6.78E-05	0.344248	0.299138	0.023014	0.048671	Up	Pclarkia009233	-	-	K26240//C2CD2L, C2CD2, TMEM24`phospholipid transfer protein	-	-	XP_045620378.1//uncharacterized protein LOC123771715`[Procambarus clarkii]	PF00168.35//C2`C2 domain	-	tr|A0A8J5JYZ9|A0A8J5JYZ9_HOMAM//C2 domain-containing protein 2-like {ECO:0000313|EMBL:KAG7167070.1} OS=Homarus americanus (American lobster) ORFNames=Hamer_G005400 {ECO:0000313|EMBL:KAG7167070.1} PE=4
Pclarkia009366.1	O	T	6.85261	0	3.42631	5.58402	2.30587	2.42166	0.0154499	0.0225735	0.098718	0.079144	0	0	Up	Pclarkia009366	-	GO:0005634//nucleus`cellular_component`A membrane-bounded organelle of eukaryotic cells in which chromosomes are housed and replicated. In most cells, the nucleus contains all of the cell's chromosomes except the organellar chromosomes, and is the site of RNA synthesis and processing. In some species, or in specialized cell types, RNA metabolism or DNA replication may be absent. [GOC:go_curators]…	K14960//CXXC1, SPP1, CPS40`COMPASS component SPP1	-	-	XP_045606283.1//PHD finger protein 3-like isoform X2`[Procambarus clarkii]	PF00628.34//PHD`PHD-finger	-	tr|A0A3R7QV05|A0A3R7QV05_PENVA//Death-inducer obliterator 1 {ECO:0008006|Google:ProtNLM} OS=Penaeus vannamei (Whiteleg shrimp) (Litopenaeus vannamei) ORFNames=C7M84_002021 {ECO:0000313|EMBL:ROT79258.1} PE=4
Pclarkia009366.t1	O	T	30.8136	6.94581	18.8797	2.14468	0.789073	2.71797	0.0065684	0.0105535	0.286182	0.403398	0.055407	0.100835	Up	Pclarkia009366	-	GO:0005634//nucleus`cellular_component`A membrane-bounded organelle of eukaryotic cells in which chromosomes are housed and replicated. In most cells, the nucleus contains all of the cell's chromosomes except the organellar chromosomes, and is the site of RNA synthesis and processing. In some species, or in specialized cell types, RNA metabolism or DNA replication may be absent. [GOC:go_curators]…	-	-	-	XP_045606284.1//PHD finger protein 3-like isoform X3`[Procambarus clarkii]	-	-	tr|A0A3R7QV05|A0A3R7QV05_PENVA//Death-inducer obliterator 1 {ECO:0008006|Google:ProtNLM} OS=Penaeus vannamei (Whiteleg shrimp) (Litopenaeus vannamei) ORFNames=C7M84_002021 {ECO:0000313|EMBL:ROT79258.1} PE=4
Pclarkia009689.t1	O	T	11.9195	1.9346	6.92706	2.61942	1.21281	2.15979	0.0307889	0.0420063	0.115706	0.145486	0.017276	0.024358	Up	Pclarkia009689	-	GO:0050808//synapse organization`biological_process`A process that is carried out at the cellular level which results in the assembly, arrangement of constituent parts, or disassembly of a synapse, the junction between a neuron and a target (neuron, muscle, or secretory cell). [GOC:ai, GOC:pr]	K26226//PPFIA`liprin-alpha	-	-	XP_045613899.1//liprin-alpha-1-like isoform X5`[Procambarus clarkii]	PF00536.36//SAM_1`SAM domain (Sterile alpha motif)	-	tr|A0A0P4VRN5|A0A0P4VRN5_SCYOL//SAM domain-containing protein {ECO:0000259|PROSITE:PS50105} OS=Scylla olivacea (Orange mud crab) (Cancer olivacea) PE=3
Pclarkia009689.t2	O	T	316.701	3.53538	160.118	6.49841	0.601201	10.8091	3.12E-27	1.32E-25	5.06627	4.5648	0.086375	0.023196	Up	Pclarkia009689	-	GO:0050808//synapse organization`biological_process`A process that is carried out at the cellular level which results in the assembly, arrangement of constituent parts, or disassembly of a synapse, the junction between a neuron and a target (neuron, muscle, or secretory cell). [GOC:ai, GOC:pr]	K26226//PPFIA`liprin-alpha	-	-	XP_045613901.1//liprin-alpha-2-like isoform X7`[Procambarus clarkii]	-	-	tr|A0A0P4VRN5|A0A0P4VRN5_SCYOL//SAM domain-containing protein {ECO:0000259|PROSITE:PS50105} OS=Scylla olivacea (Orange mud crab) (Cancer olivacea) PE=3
Pclarkia009702.1	O	T	9.8898	1434.88	722.386	-7.1694	0.443473	-16.1665	8.69E-59	1.51E-56	0.117759	0.080291	13.7458	15.3629	Down	Pclarkia009702	-	GO:0016020//membrane`cellular_component`A lipid bilayer along with all the proteins and protein complexes embedded in it and attached to it. [GOC:dos, GOC:mah, ISBN:0815316194]	-	-	-	XP_045613945.1//proline-rich protein 36-like`[Procambarus clarkii]	-	-	tr|A0A8J5MQE8|A0A8J5MQE8_HOMAM//Uncharacterized protein {ECO:0000313|EMBL:KAG7159904.1} OS=Homarus americanus (American lobster) ORFNames=Hamer_G017337 {ECO:0000313|EMBL:KAG7159904.1} PE=4
Pclarkia009702.t1	O	T	1.25147	47.4104	24.3309	-5.24633	1.19097	-4.4051	1.06E-05	3.30E-05	0.013669	0.015533	0.585189	0.532296	Down	Pclarkia009702	-	GO:0016020//membrane`cellular_component`A lipid bilayer along with all the proteins and protein complexes embedded in it and attached to it. [GOC:dos, GOC:mah, ISBN:0815316194]	-	-	-	XP_045613945.1//proline-rich protein 36-like`[Procambarus clarkii]	-	-	tr|A0A8J5MQE8|A0A8J5MQE8_HOMAM//Uncharacterized protein {ECO:0000313|EMBL:KAG7159904.1} OS=Homarus americanus (American lobster) ORFNames=Hamer_G017337 {ECO:0000313|EMBL:KAG7159904.1} PE=4
Pclarkia009809.1	O	T	127.146	2946.06	1536.6	-4.53741	0.335595	-13.5205	1.18E-41	1.06E-39	5.05776	9.06378	164.931	164.345	Down	Pclarkia009809	-	GO:0005509//calcium ion binding`molecular_function`Binding to a calcium ion (Ca2+). [GOC:ai]	K23909//CAPS`calcyphosin	-	-	XP_045621158.1//crustacean calcium-binding protein 23`[Procambarus clarkii]	PF13499.11//EF-hand_7`EF-hand domain pair	-	sp|P80363|CCB23_FAXLI//Crustacean calcium-binding protein 23 Short=CCBP-23 OS=Faxonius limosus (Spinycheek crayfish) (Orconectes limosus) PE=1
Pclarkia009809.t1	O	T	30.6916	467.357	249.024	-3.93132	0.336251	-11.6916	1.41E-31	7.67E-30	1.22929	1.44052	20.233	20.5857	Down	Pclarkia009809	-	GO:0005509//calcium ion binding`molecular_function`Binding to a calcium ion (Ca2+). [GOC:ai]	K23909//CAPS`calcyphosin	-	-	XP_045621158.1//crustacean calcium-binding protein 23`[Procambarus clarkii]	PF13499.11//EF-hand_7`EF-hand domain pair	-	sp|P80363|CCB23_FAXLI//Crustacean calcium-binding protein 23 Short=CCBP-23 OS=Faxonius limosus (Spinycheek crayfish) (Orconectes limosus) PE=1
Pclarkia009909.1	O	T	2750.02	5.54808	1377.78	8.95483	2.22184	4.03037	5.57E-05	0.000148287	234.055	226.623	0.949753	0	Up	Pclarkia009909	-	-	-	-	-	XP_045610829.1//uncharacterized protein LOC123766011 isoform X2`[Procambarus clarkii]	-	-	-
Pclarkia009909.t1	O	T	1003.89	0.792583	502.339	10.3351	1.05911	9.75828	1.70E-22	5.27E-21	76.8732	66.4616	0.115726	0	Up	Pclarkia009909	-	-	-	-	-	XP_045610829.1//uncharacterized protein LOC123766011 isoform X2`[Procambarus clarkii]	-	-	-
Pclarkia009910.1	O	T	3019.71	3.15471	1511.43	9.92148	0.595669	16.656	2.74E-62	5.47E-60	229.13	184.975	0.389298	0.052274	Up	Pclarkia009910	-	-	-	-	-	XP_045610825.1//uncharacterized protein LOC123766008 isoform X1`[Procambarus clarkii]	-	-	tr|A0A1Z3GD31|A0A1Z3GD31_PROCL//Uncharacterized protein {ECO:0000313|EMBL:ASC55675.1} Fragment OS=Procambarus clarkii (Red swamp crayfish) PE=2
Pclarkia009910.t1	O	T	181.542	0	90.7708	10.312	1.5081	6.83772	8.05E-12	7.23E-11	13.7768	10.4066	0	0	Up	Pclarkia009910	-	-	-	-	-	-	-	-	-
Pclarkia009911.1	O	T	1114.69	0	557.343	12.9297	1.52879	8.45747	2.73E-17	5.07E-16	151.908	67.8582	0	0	Up	Pclarkia009911	-	-	-	-	-	XP_045610824.1//uncharacterized protein LOC123766007 isoform X3`[Procambarus clarkii]	-	-	-
Pclarkia009911.t1	O	T	145.508	0	72.7538	9.9925	1.50782	6.62713	3.42E-11	2.79E-10	12.9775	11.3375	0	0	Up	Pclarkia009911	-	-	-	-	-	-	-	-	-
Pclarkia009912.1	O	T	172.23	0	86.1152	10.2348	1.49986	6.82388	8.86E-12	7.90E-11	10.202	12.0356	0	0	Up	Pclarkia009912	-	-	-	-	-	XP_045610660.1//uncharacterized protein LOC123765870 isoform X2`[Procambarus clarkii]	-	-	-
Pclarkia009912.t1	O	T	416.469	0	208.235	11.5096	1.48736	7.73828	1.01E-14	1.37E-13	26.9063	20.5658	0	0	Up	Pclarkia009912	-	-	-	-	-	-	-	-	-
Pclarkia010077.1	O	T	920.287	5.07369	462.68	7.50813	0.561201	13.3787	8.06E-41	7.04E-39	36.142	21.801	0.194037	0.124661	Up	Pclarkia010077	-	-	-	-	-	XP_045582458.1//uncharacterized protein LOC123745682`[Procambarus clarkii]	-	-	-
Pclarkia010077.t1	O	T	3519.77	24.9253	1772.35	7.14322	0.404822	17.6453	1.11E-69	3.07E-67	135.824	82.1315	0.912106	0.651819	Up	Pclarkia010077	-	-	-	-	-	-	-	-	-
Pclarkia010147.1	O	T	361.234	62.8715	212.053	2.5223	0.284927	8.85244	8.56E-19	1.90E-17	2.77607	2.79266	0.481581	0.496976	Up	Pclarkia010147	-	GO:0016607//nuclear speck`cellular_component`A discrete extra-nucleolar subnuclear domain, 20-50 in number, in which splicing factors are seen to be localized by immunofluorescence microscopy. [PMID:28977640]	-	-	-	XP_045602311.1//protein FAM76A-like isoform X1`[Procambarus clarkii]	PF16046.10//FAM76`FAM76 protein	-	tr|A0A0P4W0X9|A0A0P4W0X9_SCYOL//Protein FAM76A {ECO:0008006|Google:ProtNLM} OS=Scylla olivacea (Orange mud crab) (Cancer olivacea) PE=3
Pclarkia010147.t1	O	T	23.534	0	11.767	7.36496	1.74549	4.21942	2.45E-05	7.04E-05	0.693876	0.51424	0	0	Up	Pclarkia010147	-	GO:0016607//nuclear speck`cellular_component`A discrete extra-nucleolar subnuclear domain, 20-50 in number, in which splicing factors are seen to be localized by immunofluorescence microscopy. [PMID:28977640]	-	-	-	XP_045602311.1//protein FAM76A-like isoform X1`[Procambarus clarkii]	PF16046.10//FAM76`FAM76 protein	-	tr|A0A0P4W0X9|A0A0P4W0X9_SCYOL//Protein FAM76A {ECO:0008006|Google:ProtNLM} OS=Scylla olivacea (Orange mud crab) (Cancer olivacea) PE=3
Pclarkia010183.1	O	T	37.5442	0	18.7721	8.03718	1.63295	4.92189	8.57E-07	3.34E-06	1.69041	1.92093	0	0	Up	Pclarkia010183	-	-	-	-	-	XP_045616006.1//uncharacterized protein LOC123769099`[Procambarus clarkii]	-	-	-
Pclarkia010183.t1	O	T	2331.34	0	1165.67	13.9941	1.49368	9.3689	7.33E-21	1.99E-19	82.2902	49.7966	0	0	Up	Pclarkia010183	-	-	-	-	-	XP_045616006.1//uncharacterized protein LOC123769099`[Procambarus clarkii]	-	-	-
Pclarkia010183.t2	O	T	212.645	0	106.323	10.54	1.5011	7.02152	2.19E-12	2.14E-11	9.98253	7.74232	0	0	Up	Pclarkia010183	-	-	-	-	-	XP_045616006.1//uncharacterized protein LOC123769099`[Procambarus clarkii]	-	-	-
Pclarkia010184.1	O	T	136.625	0.380672	68.5029	8.45987	1.50392	5.6252	1.85E-08	9.79E-08	7.21852	6.00687	0	0.036891	Up	Pclarkia010184	-	GO:0030246//carbohydrate binding`molecular_function`Binding to a carbohydrate, which includes monosaccharides, oligosaccharides and polysaccharides as well as substances derived from monosaccharides by reduction of the carbonyl group (alditols), by oxidation of one or more hydroxy groups to afford the corresponding aldehydes, ketones, or carboxylic acids, or by replacement of one or more hydroxy …	K06560//MRC, CD206, CD280`mannose receptor, C type	ko04145//Phagosome`Cellular Processes`Transport and catabolism	-	XP_045616005.1//uncharacterized protein LOC123769098`[Procambarus clarkii]	PF00059.26//Lectin_C`Lectin C-type domain	-	tr|A0A1Z3GD51|A0A1Z3GD51_PROCL//Putative c-type lectin {ECO:0000313|EMBL:ASC55679.1} Fragment OS=Procambarus clarkii (Red swamp crayfish) PE=2
Pclarkia010184.t1	O	T	178.87	0	89.4352	10.2904	1.50202	6.85104	7.33E-12	6.61E-11	4.03613	3.37321	0	0	Up	Pclarkia010184	-	-	-	-	-	XP_045616005.1//uncharacterized protein LOC123769098`[Procambarus clarkii]	-	-	-
Pclarkia010184.t2	O	T	107.276	0	53.6378	9.55156	1.52564	6.26068	3.83E-10	2.66E-09	1.89359	2.39203	0	0	Up	Pclarkia010184	-	-	-	-	-	XP_045616005.1//uncharacterized protein LOC123769098`[Procambarus clarkii]	-	-	-
Pclarkia010270.1	O	T	48.7465	12.0507	30.3986	2.01642	0.582099	3.46405	0.0005321	0.00112031	1.04015	1.12417	0.282287	0.253167	Up	Pclarkia010270	-	GO:1990072//TRAPPIII protein complex`cellular_component`A complex that functions in anterograde transport at the Golgi and also regulates autophagy. In yeast it includes at least the following subunits: Bet3 (as homodimer), Bet5, Trs20, Trs23, Trs31, Trs33, Trs85. TRAPPIII may include further, as yet undescribed, proteins. [GOC:bhm, PMID:20375281, PMID:22669257]	K20310//TRAPPC13`trafficking protein particle complex subunit 13	-	-	XP_045581338.1//trafficking protein particle complex subunit 13-like isoform X2`[Procambarus clarkii]	PF06159.18//DUF974`Protein of unknown function (DUF974)	-	tr|A0A0P4WL39|A0A0P4WL39_SCYOL//Trafficking protein particle complex subunit 13 {ECO:0008006|Google:ProtNLM} OS=Scylla olivacea (Orange mud crab) (Cancer olivacea) PE=3
Pclarkia010270.t1	O	T	38.3835	9.02099	23.7022	2.09146	0.808366	2.58727	0.00967406	0.0148838	0.631172	0.9032	0.274419	0.092772	Up	Pclarkia010270	-	GO:1990072//TRAPPIII protein complex`cellular_component`A complex that functions in anterograde transport at the Golgi and also regulates autophagy. In yeast it includes at least the following subunits: Bet3 (as homodimer), Bet5, Trs20, Trs23, Trs31, Trs33, Trs85. TRAPPIII may include further, as yet undescribed, proteins. [GOC:bhm, PMID:20375281, PMID:22669257]	K20310//TRAPPC13`trafficking protein particle complex subunit 13	-	-	XP_045581338.1//trafficking protein particle complex subunit 13-like isoform X2`[Procambarus clarkii]	PF06159.18//DUF974`Protein of unknown function (DUF974)	-	tr|A0A0P4WL39|A0A0P4WL39_SCYOL//Trafficking protein particle complex subunit 13 {ECO:0008006|Google:ProtNLM} OS=Scylla olivacea (Orange mud crab) (Cancer olivacea) PE=3
Pclarkia010305.1	O	T	215.956	107.842	161.899	1.0016	0.2947	3.39871	0.00067704	0.00138944	2.8661	2.92295	1.39913	1.52192	Up	Pclarkia010305	-	GO:0005737//cytoplasm`cellular_component`The contents of a cell excluding the plasma membrane and nucleus, but including other subcellular structures. [ISBN:0198547684]	K17577//SH2D4A`SH2 domain-containing protein 4A	-	-	XP_045594089.1//SH2 domain-containing protein 4A-like isoform X1`[Procambarus clarkii]	PF00017.29//SH2`SH2 domain	-	tr|A0A423THP3|A0A423THP3_PENVA//Putative SH2 domain-containing protein 4B-like {ECO:0000313|EMBL:ROT75915.1} OS=Penaeus vannamei (Whiteleg shrimp) (Litopenaeus vannamei) ORFNames=C7M84_005501 {ECO:0000313|EMBL:ROT75915.1} PE=4
Pclarkia010305.t1	O	T	457.097	43.0824	250.09	3.40776	0.343431	9.92269	3.32E-23	1.08E-21	5.79846	4.31793	0.476222	0.487413	Up	Pclarkia010305	-	-	-	-	-	XP_045594093.1//uncharacterized protein LOC123755445 isoform X3`[Procambarus clarkii]	-	-	-
Pclarkia010549.1	O	T	69.6704	2.34651	36.0084	4.89828	0.805922	6.07785	1.22E-09	7.80E-09	0.358077	0.464243	0.019226	0.009176	Up	Pclarkia010549	-	GO:0003677//DNA binding`molecular_function`Any molecular function by which a gene product interacts selectively and non-covalently with DNA (deoxyribonucleic acid). [GOC:dph, GOC:jl, GOC:tb, GOC:vw]	K09191//GTF3A`general transcription factor IIIA	-	-	XP_045585528.1//uncharacterized protein LOC123747389 isoform X3`[Procambarus clarkii]	PF13465.11//zf-H2C2_2`Zinc-finger double domain	-	tr|A0A5B7CLZ6|A0A5B7CLZ6_PORTR//Putative zinc finger protein 56 {ECO:0000313|EMBL:MPC10569.1} OS=Portunus trituberculatus (Swimming crab) (Neptunus trituberculatus) ORFNames=E2C01_003206 {ECO:0000313|EMBL:MPC10569.1} PE=4
Pclarkia010549.t1	O	T	25.7467	4.20301	14.9749	2.60781	1.13186	2.304	0.0212228	0.0300161	0.231892	0.305121	0.008428	0.079215	Up	Pclarkia010549	-	GO:0003677//DNA binding`molecular_function`Any molecular function by which a gene product interacts selectively and non-covalently with DNA (deoxyribonucleic acid). [GOC:dph, GOC:jl, GOC:tb, GOC:vw]	K09214//GL`glass	-	-	XP_045585528.1//uncharacterized protein LOC123747389 isoform X3`[Procambarus clarkii]	PF13465.11//zf-H2C2_2`Zinc-finger double domain	-	tr|A0A5B7CLZ6|A0A5B7CLZ6_PORTR//Putative zinc finger protein 56 {ECO:0000313|EMBL:MPC10569.1} OS=Portunus trituberculatus (Swimming crab) (Neptunus trituberculatus) ORFNames=E2C01_003206 {ECO:0000313|EMBL:MPC10569.1} PE=4
Pclarkia010561.1	O	T	70.4486	26.9536	48.7011	1.38633	0.564413	2.45623	0.0140404	0.0207741	0.888339	1.25251	0.531024	0.286884	Up	Pclarkia010561	-	GO:0003084//positive regulation of systemic arterial blood pressure`biological_process`The process that increases the force with which blood travels through the systemic arterial circulatory system. [GOC:mtg_cardio];GO:0005615//extracellular space`cellular_component`That part of a multicellular organism outside the cells proper, usually taken to be outside the plasma membranes, and occupied by fl…	K01283//ACE, CD143`peptidyl-dipeptidase A [EC:3.4.15.1]	-	KOG3690//Angiotensin I-converting enzymes - M2 family peptidases`Amino acid transport and metabolism`[E]	XP_045585496.1//angiotensin-converting enzyme-like`[Procambarus clarkii]	PF01401.23//Peptidase_M2`Angiotensin-converting enzyme	-	tr|A0A067RH69|A0A067RH69_ZOONE//Angiotensin-converting enzyme {ECO:0000256|RuleBase:RU361144} EC=3.4.-.- {ECO:0000256|RuleBase:RU361144} Fragment OS=Zootermopsis nevadensis (Dampwood termite) ORFNames=L798_15445 {ECO:0000313|EMBL:KDR23166.1} PE=3
Pclarkia010561.t1	O	T	492.227	191.09	341.659	1.36549	0.330115	4.13642	3.53E-05	9.78E-05	2.95445	3.12997	1.46328	0.929611	Up	Pclarkia010561	-	GO:0003084//positive regulation of systemic arterial blood pressure`biological_process`The process that increases the force with which blood travels through the systemic arterial circulatory system. [GOC:mtg_cardio];GO:0005615//extracellular space`cellular_component`That part of a multicellular organism outside the cells proper, usually taken to be outside the plasma membranes, and occupied by fl…	K01283//ACE, CD143`peptidyl-dipeptidase A [EC:3.4.15.1]	-	-	XP_045585499.1//angiotensin-converting enzyme-like isoform X3`[Procambarus clarkii]	-	-	tr|C0MP63|C0MP63_ASTLP//Angiotensin-converting enzyme {ECO:0000256|RuleBase:RU361144} EC=3.4.-.- {ECO:0000256|RuleBase:RU361144} OS=Astacus leptodactylus (Turkish narrow-clawed crayfish) (Pontastacus leptodactylus) Name=ace {ECO:0000313|EMBL:CAX48990.1} PE=2
Pclarkia010681.1	O	T	2275.69	9500.95	5888.32	-2.06184	0.19891	-10.3657	3.55E-25	1.31E-23	73.6681	81.6683	349.516	305.764	Down	Pclarkia010681	-	-	-	-	-	-	-	-	-
Pclarkia010681.t1	O	T	58.8193	425.784	242.302	-2.85652	0.375835	-7.60046	2.95E-14	3.72E-13	0.405407	0.464039	3.87981	2.51882	Down	Pclarkia010681	-	-	-	-	-	KAG7172599.1//hypothetical protein Hamer_G006808`[Homarus americanus]	-	zf-C2H2//https://guolab.wchscu.cn/AnimalTFDB4/#/detail/TF/Xenopus_tropicalis/zf-C2H2	tr|A0A8J5N3U3|A0A8J5N3U3_HOMAM//Reverse transcriptase {ECO:0008006|Google:ProtNLM} OS=Homarus americanus (American lobster) ORFNames=Hamer_G006808 {ECO:0000313|EMBL:KAG7172599.1} PE=4
Pclarkia010996.1	O	T	24130.7	2.77404	12066.7	13.0907	1.94533	6.7293	1.70E-11	1.47E-10	1569.98	739.188	0.272701	0	Up	Pclarkia010996	-	GO:0030246//carbohydrate binding`molecular_function`Binding to a carbohydrate, which includes monosaccharides, oligosaccharides and polysaccharides as well as substances derived from monosaccharides by reduction of the carbonyl group (alditols), by oxidation of one or more hydroxy groups to afford the corresponding aldehydes, ketones, or carboxylic acids, or by replacement of one or more hydroxy …	K06560//MRC, CD206, CD280`mannose receptor, C type	ko04145//Phagosome`Cellular Processes`Transport and catabolism	-	XP_045620780.1//P-selectin-like`[Procambarus clarkii]	PF00059.26//Lectin_C`Lectin C-type domain	-	tr|A0A1Z3GD51|A0A1Z3GD51_PROCL//Putative c-type lectin {ECO:0000313|EMBL:ASC55679.1} Fragment OS=Procambarus clarkii (Red swamp crayfish) PE=2
Pclarkia010996.t1	O	T	3169.64	1.98146	1585.81	10.6512	1.64351	6.48074	9.13E-11	7.01E-10	317.371	177.385	0.317314	0	Up	Pclarkia010996	-	-	-	-	-	-	-	-	-
Pclarkia011164.1	O	T	1210.08	479.017	844.551	1.33665	0.23024	5.80548	6.42E-09	3.65E-08	40.3573	47.678	16.739	18.4196	Up	Pclarkia011164	-	GO:0006357//regulation of transcription by RNA polymerase II`biological_process`Any process that modulates the frequency, rate or extent of transcription mediated by RNA polymerase II. [GOC:go_curators, GOC:txnOH]	K05692//ACTB_G1`actin beta/gamma 1	ko03082//ATP-dependent chromatin remodeling`Genetic Information Processing`Chromosome;ko04145//Phagosome`Cellular Processes`Transport and catabolism;ko04391//Hippo signaling pathway - fly`Environmental Information Processing`Signal transduction;ko04745//Phototransduction - fly`Organismal Systems`Sensory system;ko04814//Motor proteins`Cellular Processes`Cell motility;ko04820//Cytoskeleton in muscl…	-	XP_045117300.1//actin, clone 403-like`[Portunus trituberculatus]	PF00022.24//Actin`Actin	-	tr|A0A2D3E5H7|A0A2D3E5H7_MACNP//Beta-actin {ECO:0000313|EMBL:ATU32951.1} OS=Macrobrachium nipponense (Oriental river shrimp) (Palaemon nipponensis) PE=2
Pclarkia011164.t1	O	T	193.291	76.7944	135.043	1.33019	0.369699	3.59803	0.000320639	0.000711625	2.48307	3.64293	1.16441	1.28691	Up	Pclarkia011164	-	GO:0006357//regulation of transcription by RNA polymerase II`biological_process`Any process that modulates the frequency, rate or extent of transcription mediated by RNA polymerase II. [GOC:go_curators, GOC:txnOH]	K05692//ACTB_G1`actin beta/gamma 1	ko03082//ATP-dependent chromatin remodeling`Genetic Information Processing`Chromosome;ko04145//Phagosome`Cellular Processes`Transport and catabolism;ko04814//Motor proteins`Cellular Processes`Cell motility;ko04820//Cytoskeleton in muscle cells`Cellular Processes`Cell motility;ko04391//Hippo signaling pathway - fly`Environmental Information Processing`Signal transduction;ko04745//Phototransduction…	-	XP_045117300.1//actin, clone 403-like`[Portunus trituberculatus]	PF00022.24//Actin`Actin	zf-C2H2//https://guolab.wchscu.cn/AnimalTFDB4/#/detail/TF/Astyanax_mexicanus/zf-C2H2	tr|A0A0P4WDB5|A0A0P4WDB5_SCYOL//Actin {ECO:0008006|Google:ProtNLM} OS=Scylla olivacea (Orange mud crab) (Cancer olivacea) PE=3
Pclarkia011484.1	O	T	341.867	0	170.934	11.2244	1.47879	7.59025	3.19E-14	4.00E-13	17.2339	17.2431	0	0	Up	Pclarkia011484	-	GO:0030246//carbohydrate binding`molecular_function`Binding to a carbohydrate, which includes monosaccharides, oligosaccharides and polysaccharides as well as substances derived from monosaccharides by reduction of the carbonyl group (alditols), by oxidation of one or more hydroxy groups to afford the corresponding aldehydes, ketones, or carboxylic acids, or by replacement of one or more hydroxy …	K06560//MRC, CD206, CD280`mannose receptor, C type	ko04145//Phagosome`Cellular Processes`Transport and catabolism	-	XP_045605533.1//C-type lectin lectoxin-Lio2-like`[Procambarus clarkii]	PF00059.26//Lectin_C`Lectin C-type domain	-	tr|A0A1Z3GD51|A0A1Z3GD51_PROCL//Putative c-type lectin {ECO:0000313|EMBL:ASC55679.1} Fragment OS=Procambarus clarkii (Red swamp crayfish) PE=2
Pclarkia011484.t1	O	T	435.602	0.792583	218.197	9.12876	1.09977	8.30063	1.04E-16	1.80E-15	17.3455	28.5064	0.08496	0	Up	Pclarkia011484	-	GO:0030246//carbohydrate binding`molecular_function`Binding to a carbohydrate, which includes monosaccharides, oligosaccharides and polysaccharides as well as substances derived from monosaccharides by reduction of the carbonyl group (alditols), by oxidation of one or more hydroxy groups to afford the corresponding aldehydes, ketones, or carboxylic acids, or by replacement of one or more hydroxy …	-	-	-	XP_045605533.1//C-type lectin lectoxin-Lio2-like`[Procambarus clarkii]	-	-	tr|A0A1Z3GD51|A0A1Z3GD51_PROCL//Putative c-type lectin {ECO:0000313|EMBL:ASC55679.1} Fragment OS=Procambarus clarkii (Red swamp crayfish) PE=2
Pclarkia011484.t2	O	T	289.379	0	144.69	10.9832	1.50297	7.30764	2.72E-13	3.00E-12	11.7893	18.3255	0	0	Up	Pclarkia011484	-	-	-	-	-	XP_045605533.1//C-type lectin lectoxin-Lio2-like`[Procambarus clarkii]	-	-	-
Pclarkia011485.1	O	T	120.066	0.396292	60.2311	8.27199	1.50647	5.49097	4.00E-08	1.99E-07	7.40437	6.623	0.047477	0	Up	Pclarkia011485	-	GO:0030246//carbohydrate binding`molecular_function`Binding to a carbohydrate, which includes monosaccharides, oligosaccharides and polysaccharides as well as substances derived from monosaccharides by reduction of the carbonyl group (alditols), by oxidation of one or more hydroxy groups to afford the corresponding aldehydes, ketones, or carboxylic acids, or by replacement of one or more hydroxy …	K06560//MRC, CD206, CD280`mannose receptor, C type	ko04145//Phagosome`Cellular Processes`Transport and catabolism	-	XP_045605158.1//collectin-12-like`[Procambarus clarkii]	PF00059.26//Lectin_C`Lectin C-type domain	-	tr|A0A1Z3GD51|A0A1Z3GD51_PROCL//Putative c-type lectin {ECO:0000313|EMBL:ASC55679.1} Fragment OS=Procambarus clarkii (Red swamp crayfish) PE=2
Pclarkia011485.t1	O	T	123.378	0	61.6892	9.75517	1.54235	6.32489	2.53E-10	1.81E-09	8.11092	5.04545	0	0	Up	Pclarkia011485	-	-	-	-	-	-	-	-	-
Pclarkia011485.t2	O	T	340.311	0	170.155	11.2179	1.47938	7.58285	3.38E-14	4.21E-13	18.2349	17.6158	0	0	Up	Pclarkia011485	-	-	-	-	-	XP_045605158.1//collectin-12-like`[Procambarus clarkii]	-	-	-
Pclarkia011865.1	O	T	967.982	246.104	607.043	1.97548	0.286974	6.88383	5.83E-12	5.34E-11	37.7729	53.1305	12.4726	10.8227	Up	Pclarkia011865	-	-	K13443//NPC2`Niemann-Pick C2 protein	ko04142//Lysosome`Cellular Processes`Transport and catabolism	-	XP_045604329.1//uncharacterized protein LOC123762082`[Procambarus clarkii]	PF02221.20//E1_DerP2_DerF2`ML domain	-	tr|A0A977J6C7|A0A977J6C7_PENMO//ML1 protein {ECO:0000313|EMBL:UWX08111.1} OS=Penaeus monodon (Giant tiger prawn) Name=ML1 {ECO:0000313|EMBL:UWX08111.1} PE=2
Pclarkia011865.t1	O	T	126.78	32.6012	79.6905	1.95751	0.449505	4.35482	1.33E-05	4.07E-05	3.75403	5.95069	1.23441	1.27629	Up	Pclarkia011865	-	-	K13443//NPC2`Niemann-Pick C2 protein	ko04142//Lysosome`Cellular Processes`Transport and catabolism	-	XP_045604329.1//uncharacterized protein LOC123762082`[Procambarus clarkii]	PF02221.20//E1_DerP2_DerF2`ML domain	-	tr|A0A977J6C7|A0A977J6C7_PENMO//ML1 protein {ECO:0000313|EMBL:UWX08111.1} OS=Penaeus monodon (Giant tiger prawn) Name=ML1 {ECO:0000313|EMBL:UWX08111.1} PE=2
Pclarkia011967.1	O	T	207.516	0.776963	104.146	8.06118	1.08921	7.40094	1.35E-13	1.55E-12	9.08883	11.1432	0.039396	0.03703	Up	Pclarkia011967	-	-	-	-	-	XP_045595837.1//uncharacterized protein LOC123756650`[Procambarus clarkii]	-	-	tr|A0A5B7HH47|A0A5B7HH47_PORTR//Uncharacterized protein {ECO:0000313|EMBL:MPC72161.1} OS=Portunus trituberculatus (Swimming crab) (Neptunus trituberculatus) ORFNames=E2C01_066455 {ECO:0000313|EMBL:MPC72161.1} PE=4
Pclarkia011967.t1	O	T	121.332	0	60.666	9.7296	1.51397	6.42654	1.31E-10	9.80E-10	5.52829	6.1394	0	0	Up	Pclarkia011967	-	-	-	-	-	-	-	-	-
Pclarkia012016.1	O	T	212.34	0	106.17	10.538	1.5058	6.9983	2.59E-12	2.49E-11	5.2308	3.81474	0	0	Up	Pclarkia012016	-	GO:0005737//cytoplasm`cellular_component`The contents of a cell excluding the plasma membrane and nucleus, but including other subcellular structures. [ISBN:0198547684];GO:0016310//phosphorylation`biological_process`The process of introducing a phosphate group into a molecule, usually with the formation of a phosphoric ester, a phosphoric anhydride or a phosphoric amide. [ISBN:0198506732];GO:0005…	K04456//AKT`RAC serine/threonine-protein kinase [EC:2.7.11.1]	ko04068//FoxO signaling pathway`Environmental Information Processing`Signal transduction;ko04140//Autophagy - animal`Cellular Processes`Transport and catabolism;ko04150//mTOR signaling pathway`Environmental Information Processing`Signal transduction;ko04213//Longevity regulating pathway - multiple species`Organismal Systems`Aging	-	XP_045608360.1//RAC-beta serine/threonine-protein kinase B-like`[Procambarus clarkii]	PF00169.34//PH`PH domain;PF07714.22//PK_Tyr_Ser-Thr`Protein tyrosine and serine/threonine kinase;PF00069.30//Pkinase`Protein kinase domain;PF00433.29//Pkinase_C`Protein kinase C terminal domain	zf-C2HC//https://guolab.wchscu.cn/AnimalTFDB4/#/detail/TF/Equus_caballus/zf-C2HC	tr|A0A059TDS0|A0A059TDS0_PENVA//non-specific serine/threonine protein kinase {ECO:0000256|ARBA:ARBA00012513} EC=2.7.11.1 {ECO:0000256|ARBA:ARBA00012513} OS=Penaeus vannamei (Whiteleg shrimp) (Litopenaeus vannamei) Name=AKT {ECO:0000313|EMBL:AHY28871.1} PE=2
Pclarkia012016.t1	O	T	133.1	6.62762	69.8638	4.33217	0.569565	7.60611	2.82E-14	3.57E-13	3.40433	2.48079	0.179461	0.118077	Up	Pclarkia012016	-	GO:0005737//cytoplasm`cellular_component`The contents of a cell excluding the plasma membrane and nucleus, but including other subcellular structures. [ISBN:0198547684];GO:0016310//phosphorylation`biological_process`The process of introducing a phosphate group into a molecule, usually with the formation of a phosphoric ester, a phosphoric anhydride or a phosphoric amide. [ISBN:0198506732];GO:0005…	K04456//AKT`RAC serine/threonine-protein kinase [EC:2.7.11.1]	ko04068//FoxO signaling pathway`Environmental Information Processing`Signal transduction;ko04150//mTOR signaling pathway`Environmental Information Processing`Signal transduction;ko04140//Autophagy - animal`Cellular Processes`Transport and catabolism;ko04213//Longevity regulating pathway - multiple species`Organismal Systems`Aging;ko04010//MAPK signaling pathway`Environmental Information Processin…	-	XP_042211587.1//RAC-beta serine/threonine-protein kinase B-like`[Homarus americanus]	PF00069.30//Pkinase`Protein kinase domain;PF07714.22//PK_Tyr_Ser-Thr`Protein tyrosine and serine/threonine kinase;PF00433.29//Pkinase_C`Protein kinase C terminal domain	zf-C2HC//https://guolab.wchscu.cn/AnimalTFDB4/#/detail/TF/Equus_caballus/zf-C2HC	tr|A0A059TDS0|A0A059TDS0_PENVA//non-specific serine/threonine protein kinase {ECO:0000256|ARBA:ARBA00012513} EC=2.7.11.1 {ECO:0000256|ARBA:ARBA00012513} OS=Penaeus vannamei (Whiteleg shrimp) (Litopenaeus vannamei) Name=AKT {ECO:0000313|EMBL:AHY28871.1} PE=2
Pclarkia012055.1	O	T	80.4771	1.55393	41.0155	5.69687	0.953946	5.9719	2.35E-09	1.43E-08	1.23412	0.636945	0.018883	0.018019	Up	Pclarkia012055	-	-	-	-	-	-	-	-	-
Pclarkia012055.t1	O	T	474.57	0	237.285	11.6976	1.47364	7.93789	2.06E-15	3.06E-14	8.55163	8.45631	0	0	Up	Pclarkia012055	-	-	-	-	-	-	-	-	-
Pclarkia012195.1	O	T	178.856	32.8725	105.864	2.4435	0.446251	5.47561	4.36E-08	2.16E-07	1.17632	0.84641	0.15107	0.223751	Up	Pclarkia012195	-	GO:0006508//proteolysis`biological_process`The hydrolysis of proteins into smaller polypeptides and/or amino acids by cleavage of their peptide bonds. [GOC:bf, GOC:mah];GO:0005829//cytosol`cellular_component`The part of the cytoplasm that does not contain organelles but which does contain other particulate matter, such as protein complexes. [GOC:hjd, GOC:jl];GO:0005741//mitochondrial outer membra…	K11851//USP30`ubiquitin carboxyl-terminal hydrolase 30 [EC:3.4.19.12]	ko04137//Mitophagy - animal`Cellular Processes`Transport and catabolism	-	XP_045583664.1//ubiquitin carboxyl-terminal hydrolase 30-like isoform X1`[Procambarus clarkii]	PF00443.34//UCH`Ubiquitin carboxyl-terminal hydrolase;PF13423.11//UCH_1`Ubiquitin carboxyl-terminal hydrolase	-	tr|A0A8J5KJ17|A0A8J5KJ17_HOMAM//ubiquitinyl hydrolase 1 {ECO:0000256|ARBA:ARBA00012759} EC=3.4.19.12 {ECO:0000256|ARBA:ARBA00012759} OS=Homarus americanus (American lobster) ORFNames=Hamer_G021997 {ECO:0000313|EMBL:KAG7169374.1} PE=3
Pclarkia012195.t1	O	T	63.047	5.74131	34.3941	3.45005	0.853378	4.04282	5.28E-05	0.000141279	1.52811	1.57415	0.04015	0.245299	Up	Pclarkia012195	-	GO:0006508//proteolysis`biological_process`The hydrolysis of proteins into smaller polypeptides and/or amino acids by cleavage of their peptide bonds. [GOC:bf, GOC:mah];GO:0005829//cytosol`cellular_component`The part of the cytoplasm that does not contain organelles but which does contain other particulate matter, such as protein complexes. [GOC:hjd, GOC:jl];GO:0005741//mitochondrial outer membra…	K11851//USP30`ubiquitin carboxyl-terminal hydrolase 30 [EC:3.4.19.12]	ko04137//Mitophagy - animal`Cellular Processes`Transport and catabolism	-	XP_045583664.1//ubiquitin carboxyl-terminal hydrolase 30-like isoform X1`[Procambarus clarkii]	PF00443.34//UCH`Ubiquitin carboxyl-terminal hydrolase	-	tr|A0A8J5KJ17|A0A8J5KJ17_HOMAM//ubiquitinyl hydrolase 1 {ECO:0000256|ARBA:ARBA00012759} EC=3.4.19.12 {ECO:0000256|ARBA:ARBA00012759} OS=Homarus americanus (American lobster) ORFNames=Hamer_G021997 {ECO:0000313|EMBL:KAG7169374.1} PE=3
Pclarkia012319.1	O	T	481.297	0	240.648	11.7173	1.49117	7.85781	3.91E-15	5.62E-14	26.1972	39.2966	0	0	Up	Pclarkia012319	-	-	-	-	-	XP_045619712.1//probable beta-glucosidase btgE`[Procambarus clarkii]	-	-	tr|A0A1Z3GD33|A0A1Z3GD33_PROCL//Uncharacterized protein {ECO:0000313|EMBL:ASC55667.1} Fragment OS=Procambarus clarkii (Red swamp crayfish) PE=2
Pclarkia012319.t1	O	T	650.551	0	325.275	12.1522	1.48345	8.19186	2.57E-16	4.29E-15	37.8764	53.823	0	0	Up	Pclarkia012319	-	-	-	-	-	XP_045619712.1//probable beta-glucosidase btgE`[Procambarus clarkii]	-	-	tr|A0A1Z3GD33|A0A1Z3GD33_PROCL//Uncharacterized protein {ECO:0000313|EMBL:ASC55667.1} Fragment OS=Procambarus clarkii (Red swamp crayfish) PE=2
Pclarkia012319.t2	O	T	463.622	0	231.811	11.6633	1.50177	7.76636	8.08E-15	1.11E-13	24.536	41.2737	0	0	Up	Pclarkia012319	-	-	-	-	-	XP_045619712.1//probable beta-glucosidase btgE`[Procambarus clarkii]	-	-	tr|A0A1Z3GD33|A0A1Z3GD33_PROCL//Uncharacterized protein {ECO:0000313|EMBL:ASC55667.1} Fragment OS=Procambarus clarkii (Red swamp crayfish) PE=2
Pclarkia012321.1	O	T	828.621	0	414.31	12.5019	1.48438	8.42235	3.69E-17	6.74E-16	74.5458	53.46	0	0	Up	Pclarkia012321	-	-	-	-	-	XP_045619713.1//probable beta-glucosidase btgE`[Procambarus clarkii]	-	-	tr|A0A1Z3GD33|A0A1Z3GD33_PROCL//Uncharacterized protein {ECO:0000313|EMBL:ASC55667.1} Fragment OS=Procambarus clarkii (Red swamp crayfish) PE=2
Pclarkia012321.t1	O	T	1170.04	0	585.018	12.9992	1.46819	8.85391	8.45E-19	1.88E-17	93.5672	110.676	0	0	Up	Pclarkia012321	-	-	-	-	-	XP_045619714.1//probable beta-glucosidase btgE`[Procambarus clarkii]	-	-	tr|A0A1Z3GD33|A0A1Z3GD33_PROCL//Uncharacterized protein {ECO:0000313|EMBL:ASC55667.1} Fragment OS=Procambarus clarkii (Red swamp crayfish) PE=2
Pclarkia012323.1	O	T	269.328	0	134.664	10.8806	1.48694	7.31747	2.53E-13	2.80E-12	23.0248	20.4699	0	0	Up	Pclarkia012323	-	-	-	-	-	XP_045619865.1//probable beta-glucosidase btgE`[Procambarus clarkii]	-	-	tr|A0A1Z3GD33|A0A1Z3GD33_PROCL//Uncharacterized protein {ECO:0000313|EMBL:ASC55667.1} Fragment OS=Procambarus clarkii (Red swamp crayfish) PE=2
Pclarkia012323.t1	O	T	222.901	0	111.451	10.6079	1.49561	7.09265	1.32E-12	1.32E-11	19.1796	15.8533	0	0	Up	Pclarkia012323	-	-	-	-	-	XP_045590520.1//probable beta-glucosidase btgE`[Procambarus clarkii]	-	-	tr|A0A1Z3GD33|A0A1Z3GD33_PROCL//Uncharacterized protein {ECO:0000313|EMBL:ASC55667.1} Fragment OS=Procambarus clarkii (Red swamp crayfish) PE=2
Pclarkia012323.t2	O	T	26.098	0	13.049	7.51365	1.7105	4.39267	1.12E-05	3.48E-05	2.94121	2.50814	0	0	Up	Pclarkia012323	-	-	-	-	-	XP_045590520.1//probable beta-glucosidase btgE`[Procambarus clarkii]	-	-	tr|A0A1Z3GD33|A0A1Z3GD33_PROCL//Uncharacterized protein {ECO:0000313|EMBL:ASC55667.1} Fragment OS=Procambarus clarkii (Red swamp crayfish) PE=2
Pclarkia012323.t3	O	T	26.8152	0	13.4076	7.55219	1.6997	4.44326	8.86E-06	2.81E-05	2.34683	2.29323	0	0	Up	Pclarkia012323	-	-	-	-	-	XP_045590520.1//probable beta-glucosidase btgE`[Procambarus clarkii]	-	-	tr|A0A1Z3GD33|A0A1Z3GD33_PROCL//Uncharacterized protein {ECO:0000313|EMBL:ASC55667.1} Fragment OS=Procambarus clarkii (Red swamp crayfish) PE=2
Pclarkia012353.1	O	T	36.8732	10.1474	23.5103	1.8663	0.762292	2.44828	0.0143542	0.0211888	0.336991	0.179504	0.091855	0.053992	Up	Pclarkia012353	-	-	K05011//CLCN2`chloride channel 2	-	-	XP_045625593.1//chloride channel protein 2-like isoform X2`[Procambarus clarkii]	PF00654.25//Voltage_CLC`Voltage gated chloride channel	-	tr|A0AAE1TU81|A0AAE1TU81_9EUCA//Uncharacterized protein {ECO:0000313|EMBL:KAK4295445.1} OS=Petrolisthes manimaculis ORFNames=Pmani_031994 {ECO:0000313|EMBL:KAK4295445.1} PE=4
Pclarkia012353.t1	O	T	232.41	76.6168	154.513	1.6024	0.380668	4.20943	2.56E-05	7.33E-05	2.43093	1.6601	0.744014	0.625358	Up	Pclarkia012353	-	-	K05011//CLCN2`chloride channel 2	-	-	XP_045625586.1//chloride channel protein 2-like isoform X1`[Procambarus clarkii]	PF00654.25//Voltage_CLC`Voltage gated chloride channel	-	tr|A0AAE1TU81|A0AAE1TU81_9EUCA//Uncharacterized protein {ECO:0000313|EMBL:KAK4295445.1} OS=Petrolisthes manimaculis ORFNames=Pmani_031994 {ECO:0000313|EMBL:KAK4295445.1} PE=4
Pclarkia012641.1	O	T	556.511	3.10785	279.809	7.4849	0.580995	12.8829	5.62E-38	4.24E-36	16.9815	17.1074	0.099142	0.093187	Up	Pclarkia012641	-	-	K19479//COL10A`collagen type X alpha	-	-	XP_045582914.1//uncharacterized protein LOC123745867`[Procambarus clarkii]	-	-	tr|A0A8J5JIK4|A0A8J5JIK4_HOMAM//Uncharacterized protein {ECO:0000313|EMBL:KAG7154993.1} OS=Homarus americanus (American lobster) ORFNames=Hamer_G015585 {ECO:0000313|EMBL:KAG7154993.1} PE=4
Pclarkia012641.t1	O	T	273.311	1.95022	137.631	7.13683	0.737085	9.68251	3.58E-22	1.07E-20	10.5123	8.84563	0.08624	0.05404	Up	Pclarkia012641	-	-	K10068//SFTPD, SFTP4`pulmonary surfactant-associated protein D	ko04145//Phagosome`Cellular Processes`Transport and catabolism	-	XP_045582914.1//uncharacterized protein LOC123745867`[Procambarus clarkii]	-	-	-
Pclarkia012644.1	O	T	540.388	5.05807	272.723	6.74046	0.599562	11.2423	2.53E-29	1.21E-27	8.93603	18.0144	0.140704	0.113359	Up	Pclarkia012644	-	-	-	-	-	XP_045590263.1//uncharacterized protein LOC123752250`[Procambarus clarkii]	-	-	-
Pclarkia012644.t1	O	T	2842.81	3.51976	1423.17	9.66535	0.60893	15.8727	9.80E-57	1.52E-54	68.5357	118.234	0.158977	0.074714	Up	Pclarkia012644	-	-	-	-	-	-	-	-	-
Pclarkia012648.1	O	T	1057.87	75.5899	566.732	3.80678	0.360031	10.5735	3.96E-26	1.55E-24	181.879	116.187	9.98283	11.6344	Up	Pclarkia012648	-	-	-	-	-	XP_045584460.1//uncharacterized protein LOC123746753`[Procambarus clarkii]	-	-	-
Pclarkia012648.t1	O	T	407.571	115.434	261.502	1.82063	0.273203	6.66401	2.66E-11	2.21E-10	134.025	121.179	38.5171	34.559	Up	Pclarkia012648	-	-	-	-	-	-	-	-	-
Pclarkia012648.t2	O	T	3533.44	174.598	1854.02	4.33893	0.270851	16.0196	9.32E-58	1.55E-55	550.571	421.527	23.533	25.0561	Up	Pclarkia012648	-	-	-	-	-	-	-	-	-
Pclarkia012648.t3	O	T	134.183	5.42312	69.8032	4.62738	0.566871	8.16302	3.27E-16	5.38E-15	91.5871	77.5932	3.16637	3.75392	Up	Pclarkia012648	-	-	-	-	-	-	-	-	-
Pclarkia012782.1	O	T	396.285	0	198.142	11.4368	1.54833	7.38658	1.51E-13	1.71E-12	7.0942	17.6286	0	0	Up	Pclarkia012782	-	-	K06560//MRC, CD206, CD280`mannose receptor, C type	ko04145//Phagosome`Cellular Processes`Transport and catabolism	-	XP_045624466.1//uncharacterized protein LOC123774340`[Procambarus clarkii]	PF00059.26//Lectin_C`Lectin C-type domain	-	tr|A0A423THS0|A0A423THS0_PENVA//Mannose-binding protein {ECO:0000313|EMBL:ROT75945.1} OS=Penaeus vannamei (Whiteleg shrimp) (Litopenaeus vannamei) ORFNames=C7M84_005492 {ECO:0000313|EMBL:ROT75945.1} PE=4
Pclarkia012782.t1	O	T	171.282	0	85.641	10.2262	1.57045	6.51162	7.43E-11	5.79E-10	3.0508	7.36076	0	0	Up	Pclarkia012782	-	-	-	-	-	XP_045624466.1//uncharacterized protein LOC123774340`[Procambarus clarkii]	-	-	-
Pclarkia012793.1	O	T	4287.81	0.396292	2144.1	13.4303	1.45408	9.23632	2.55E-20	6.53E-19	280.493	276.851	0.052638	0	Up	Pclarkia012793	-	-	-	-	-	XP_045622109.1//probable beta-glucosidase btgE`[Procambarus clarkii]	-	-	tr|A0A1Z3GD33|A0A1Z3GD33_PROCL//Uncharacterized protein {ECO:0000313|EMBL:ASC55667.1} Fragment OS=Procambarus clarkii (Red swamp crayfish) PE=2
Pclarkia012793.t1	O	T	10.0118	0	5.0059	6.13029	2.06976	2.96184	0.00305807	0.00533455	0.862121	0.979691	0	0	Up	Pclarkia012793	-	-	-	-	-	-	-	-	-
Pclarkia012793.t2	O	T	39.269	0	19.6345	8.10261	1.62477	4.98693	6.13E-07	2.46E-06	3.09181	2.9925	0	0	Up	Pclarkia012793	-	-	-	-	-	-	-	-	-
Pclarkia012795.1	O	T	372.163	0	186.082	11.3472	1.48254	7.65391	1.95E-14	2.53E-13	34.9842	29.6362	0	0	Up	Pclarkia012795	-	-	-	-	-	XP_045622109.1//probable beta-glucosidase btgE`[Procambarus clarkii]	-	-	tr|A0A1Z3GD33|A0A1Z3GD33_PROCL//Uncharacterized protein {ECO:0000313|EMBL:ASC55667.1} Fragment OS=Procambarus clarkii (Red swamp crayfish) PE=2
Pclarkia012795.t1	O	T	598.068	0	299.034	12.0311	1.47086	8.17964	2.85E-16	4.73E-15	46.2466	49.9184	0	0	Up	Pclarkia012795	-	-	-	-	-	-	-	-	-
Pclarkia012795.t2	O	T	683.42	0.396292	341.908	10.7809	1.4941	7.21566	5.37E-13	5.69E-12	69.197	41.2763	0.065715	0	Up	Pclarkia012795	-	-	-	-	-	-	-	-	-
Pclarkia012880.1	O	T	54.087	0	27.0435	8.56224	1.76494	4.85128	1.23E-06	4.64E-06	0.219841	0.984589	0	0	Up	Pclarkia012880	-	-	-	-	-	XP_045605290.1//protein Skeletor, isoforms B/C-like isoform X3`[Procambarus clarkii]	PF10517.14//DM13`Electron transfer DM13;PF03351.22//DOMON`DOMON domain	-	tr|A0A8B7N2S2|A0A8B7N2S2_HYAAZ//Uncharacterized protein LOC108665610 {ECO:0000313|RefSeq:XP_018007875.2} OS=Hyalella azteca (Amphipod) Name=LOC108665610 {ECO:0000313|RefSeq:XP_018007875.2} PE=4
Pclarkia012880.t1	O	T	252.661	0.776963	126.719	8.34576	1.07691	7.74974	9.21E-15	1.26E-13	2.55125	2.56352	0.008189	0.007697	Up	Pclarkia012880	-	-	-	-	-	XP_045605290.1//protein Skeletor, isoforms B/C-like isoform X3`[Procambarus clarkii]	PF10517.14//DM13`Electron transfer DM13;PF03351.22//DOMON`DOMON domain	-	tr|A0A8B7N2S2|A0A8B7N2S2_HYAAZ//Uncharacterized protein LOC108665610 {ECO:0000313|RefSeq:XP_018007875.2} OS=Hyalella azteca (Amphipod) Name=LOC108665610 {ECO:0000313|RefSeq:XP_018007875.2} PE=4
Pclarkia013612.1	O	T	16.4522	64.4723	40.4622	-1.97812	0.577516	-3.42523	0.000614284	0.00127306	0.554558	1.00829	3.12855	3.00603	Down	Pclarkia013612	-	GO:0072344//rescue of stalled ribosome`biological_process`A process of translational elongation that takes place when a ribosome has stalled during translation, and results in freeing the ribosome from the stalled translation complex. [GOC:jh2, GOC:mah, PMID:18557701, PMID:19170872, PMID:20117091, PMID:20185543];GO:0005840//ribosome`cellular_component`An intracellular organelle, about 200 A in di…	K14753//RACK1`guanine nucleotide-binding protein subunit beta-2-like 1 protein	-	-	XP_042211914.1//guanine nucleotide-binding protein subunit beta-2-like 1`[Homarus americanus]	PF00400.37//WD40`WD domain, G-beta repeat	-	tr|A0A8J5TL46|A0A8J5TL46_HOMAM//Small ribosomal subunit protein RACK1 {ECO:0000256|ARBA:ARBA00035297} OS=Homarus americanus (American lobster) ORFNames=Hamer_G016395 {ECO:0000313|EMBL:KAG7174498.1} PE=4
Pclarkia013612.t1	O	T	140.043	359.066	249.555	-1.35882	0.268212	-5.06622	4.06E-07	1.68E-06	5.71991	6.28345	16.3127	14.8751	Down	Pclarkia013612	-	GO:0072344//rescue of stalled ribosome`biological_process`A process of translational elongation that takes place when a ribosome has stalled during translation, and results in freeing the ribosome from the stalled translation complex. [GOC:jh2, GOC:mah, PMID:18557701, PMID:19170872, PMID:20117091, PMID:20185543]	K14753//RACK1`guanine nucleotide-binding protein subunit beta-2-like 1 protein	-	-	AFV15799.1//RACK 1`[Pacifastacus leniusculus]	PF00400.37//WD40`WD domain, G-beta repeat	-	tr|A0A0N9EIN2|A0A0N9EIN2_ERISI//Small ribosomal subunit protein RACK1 {ECO:0000256|ARBA:ARBA00035297} OS=Eriocheir sinensis (Chinese mitten crab) PE=2
Pclarkia013612.t2	O	T	70.1436	174.864	122.504	-1.31912	0.336462	-3.92057	8.83E-05	0.000224873	2.57673	3.0346	7.37764	6.74671	Down	Pclarkia013612	-	GO:0072344//rescue of stalled ribosome`biological_process`A process of translational elongation that takes place when a ribosome has stalled during translation, and results in freeing the ribosome from the stalled translation complex. [GOC:jh2, GOC:mah, PMID:18557701, PMID:19170872, PMID:20117091, PMID:20185543];GO:0005840//ribosome`cellular_component`An intracellular organelle, about 200 A in di…	K14753//RACK1`guanine nucleotide-binding protein subunit beta-2-like 1 protein	-	-	XP_042211914.1//guanine nucleotide-binding protein subunit beta-2-like 1`[Homarus americanus]	PF00400.37//WD40`WD domain, G-beta repeat	-	tr|A0A8J5TL46|A0A8J5TL46_HOMAM//Small ribosomal subunit protein RACK1 {ECO:0000256|ARBA:ARBA00035297} OS=Homarus americanus (American lobster) ORFNames=Hamer_G016395 {ECO:0000313|EMBL:KAG7174498.1} PE=4
Pclarkia013695.1	O	T	121.347	1.15763	61.2522	6.70294	0.957429	7.00098	2.54E-12	2.45E-11	0.609024	0.843737	0.004838	0.009085	Up	Pclarkia013695	-	GO:0003779//actin binding`molecular_function`Binding to monomeric or multimeric forms of actin, including actin filaments. [GOC:clt]	K15046//IVNS1ABP, NS1BP`influenza virus NS1A-binding protein	-	-	XP_045582171.1//influenza virus NS1A-binding protein homolog isoform X1`[Procambarus clarkii]	PF00651.36//BTB`BTB/POZ domain;PF01344.30//Kelch_1`Kelch motif;PF07646.20//Kelch_2`Kelch motif	ZBTB//https://guolab.wchscu.cn/AnimalTFDB4/#/detail/TF/Callorhinchus_milii/ZBTB	tr|A0A286RXV4|A0A286RXV4_PROCL//Influenza virus NS1A-binding protein A-like protein {ECO:0000313|EMBL:ASW35099.1} Fragment OS=Procambarus clarkii (Red swamp crayfish) Name=Ivns1abp {ECO:0000313|EMBL:ASW35099.1} PE=2
Pclarkia013695.t1	O	T	14.8347	0.396292	7.61549	5.25369	1.81722	2.89106	0.0038395	0.00652564	0.102391	0.069813	0.004714	0	Up	Pclarkia013695	-	GO:0003779//actin binding`molecular_function`Binding to monomeric or multimeric forms of actin, including actin filaments. [GOC:clt]	K15046//IVNS1ABP, NS1BP`influenza virus NS1A-binding protein	-	-	KAG7174308.1//Influenza virus NS1A-binding protein-like`[Homarus americanus]	PF01344.30//Kelch_1`Kelch motif	-	tr|A0A8J5N801|A0A8J5N801_HOMAM//Influenza virus NS1A-binding protein-like {ECO:0000313|EMBL:KAG7174308.1} OS=Homarus americanus (American lobster) ORFNames=Hamer_G003244 {ECO:0000313|EMBL:KAG7174308.1} PE=4
Pclarkia013836.1	O	T	460.036	1.17325	230.605	8.62372	0.921668	9.35665	8.23E-21	2.22E-19	15.4994	25.036	0.072438	0.03436	Up	Pclarkia013836	-	-	-	-	-	XP_045619699.1//hyphally regulated cell wall protein 1-like`[Procambarus clarkii]	-	-	tr|A0A8J5JIK4|A0A8J5JIK4_HOMAM//Uncharacterized protein {ECO:0000313|EMBL:KAG7154993.1} OS=Homarus americanus (American lobster) ORFNames=Hamer_G015585 {ECO:0000313|EMBL:KAG7154993.1} PE=4
Pclarkia013836.t1	O	T	197.581	0	98.7907	10.4339	1.49772	6.96649	3.25E-12	3.09E-11	12.5587	10.6687	0	0	Up	Pclarkia013836	-	-	-	-	-	XP_045588091.1//uncharacterized protein LOC123750009`[Procambarus clarkii]	-	-	tr|A0A1Z3GD46|A0A1Z3GD46_PROCL//Uncharacterized protein {ECO:0000313|EMBL:ASC55669.1} Fragment OS=Procambarus clarkii (Red swamp crayfish) PE=2
Pclarkia013836.t2	O	T	989.654	0.396292	495.025	11.3136	1.57246	7.19486	6.25E-13	6.58E-12	20.4366	74.8269	0.039282	0	Up	Pclarkia013836	-	-	-	-	-	XP_045619868.1//dirigent protein 10-like`[Procambarus clarkii]	-	-	tr|A0A8J5JIK4|A0A8J5JIK4_HOMAM//Uncharacterized protein {ECO:0000313|EMBL:KAG7154993.1} OS=Homarus americanus (American lobster) ORFNames=Hamer_G015585 {ECO:0000313|EMBL:KAG7154993.1} PE=4
Pclarkia013837.1	O	T	436.517	0	218.258	11.5764	1.50946	7.66922	1.73E-14	2.26E-13	25.9512	46.7204	0	0	Up	Pclarkia013837	-	-	-	-	-	XP_045619869.1//probable beta-glucosidase btgE`[Procambarus clarkii]	-	-	tr|A0A1Z3GD33|A0A1Z3GD33_PROCL//Uncharacterized protein {ECO:0000313|EMBL:ASC55667.1} Fragment OS=Procambarus clarkii (Red swamp crayfish) PE=2
Pclarkia013837.t1	O	T	41.1452	0	20.5726	8.16738	1.78776	4.5685	4.91E-06	1.64E-05	1.5536	6.42432	0	0	Up	Pclarkia013837	-	-	-	-	-	-	-	-	-
Pclarkia013837.t2	O	T	88.4592	0	44.2296	9.27551	1.58655	5.84633	5.03E-09	2.91E-08	9.38229	4.84735	0	0	Up	Pclarkia013837	-	-	-	-	-	-	-	-	-
Pclarkia013837.t3	O	T	1728.51	0	864.255	13.5622	1.47343	9.2045	3.43E-20	8.66E-19	111.413	150.074	0	0	Up	Pclarkia013837	-	-	-	-	-	-	-	-	-
Pclarkia013838.1	O	T	290.42	0	145.21	10.9894	1.48554	7.39758	1.39E-13	1.59E-12	22.9605	20.1574	0	0	Up	Pclarkia013838	-	-	-	-	-	XP_045619870.1//probable beta-glucosidase btgE`[Procambarus clarkii]	-	-	tr|A0A1Z3GD33|A0A1Z3GD33_PROCL//Uncharacterized protein {ECO:0000313|EMBL:ASC55667.1} Fragment OS=Procambarus clarkii (Red swamp crayfish) PE=2
Pclarkia013838.t1	O	T	141.553	0	70.7767	9.95137	1.51887	6.55181	5.68E-11	4.49E-10	9.30589	13.1902	0	0	Up	Pclarkia013838	-	-	-	-	-	-	-	-	-
Pclarkia013838.t2	O	T	34.9655	0	17.4828	7.93706	1.70905	4.64413	3.42E-06	1.18E-05	3.23884	1.56138	0	0	Up	Pclarkia013838	-	-	-	-	-	-	-	-	-
Pclarkia013925.1	O	T	126.186	21.3431	73.7647	2.56486	0.464307	5.52406	3.31E-08	1.67E-07	1.91241	1.34908	0.273261	0.286483	Up	Pclarkia013925	-	GO:0005737//cytoplasm`cellular_component`The contents of a cell excluding the plasma membrane and nucleus, but including other subcellular structures. [ISBN:0198547684];GO:0005634//nucleus`cellular_component`A membrane-bounded organelle of eukaryotic cells in which chromosomes are housed and replicated. In most cells, the nucleus contains all of the cell's chromosomes except the organellar chromo…	K17387//KIF23`kinesin family member 23	ko04814//Motor proteins`Cellular Processes`Cell motility	-	XP_045585184.1//kinesin-like protein KIF23 isoform X1`[Procambarus clarkii]	PF16796.10//Microtub_bd`Microtubule binding;PF00225.28//Kinesin`Kinesin motor domain;PF16540.10//MKLP1_Arf_bdg`Arf6-interacting domain of mitotic kinesin-like protein 1	-	tr|A0A8J5K5F7|A0A8J5K5F7_HOMAM//Kinesin-like protein KIF23-like {ECO:0000313|EMBL:KAG7167834.1} OS=Homarus americanus (American lobster) ORFNames=Hamer_G010238 {ECO:0000313|EMBL:KAG7167834.1} PE=3
Pclarkia013925.t1	O	T	1733.47	104.671	919.071	4.04942	0.267904	15.1152	1.29E-51	1.64E-49	24.9455	20.8504	1.29639	1.50051	Up	Pclarkia013925	-	GO:0005737//cytoplasm`cellular_component`The contents of a cell excluding the plasma membrane and nucleus, but including other subcellular structures. [ISBN:0198547684];GO:0005634//nucleus`cellular_component`A membrane-bounded organelle of eukaryotic cells in which chromosomes are housed and replicated. In most cells, the nucleus contains all of the cell's chromosomes except the organellar chromo…	K17387//KIF23`kinesin family member 23	ko04814//Motor proteins`Cellular Processes`Cell motility	-	XP_045585190.1//kinesin-like protein KIF23 isoform X2`[Procambarus clarkii]	PF16796.10//Microtub_bd`Microtubule binding;PF00225.28//Kinesin`Kinesin motor domain	-	tr|A0A8J5K5F7|A0A8J5K5F7_HOMAM//Kinesin-like protein KIF23-like {ECO:0000313|EMBL:KAG7167834.1} OS=Homarus americanus (American lobster) ORFNames=Hamer_G010238 {ECO:0000313|EMBL:KAG7167834.1} PE=3
Pclarkia014008.1	O	T	56.0724	0	28.0362	8.61657	1.57607	5.46712	4.57E-08	2.25E-07	0.473185	0.457384	0	0	Up	Pclarkia014008	-	GO:0009986//cell surface`cellular_component`The external part of the cell wall and/or plasma membrane. [GOC:jl, GOC:mtg_sensu, GOC:sm];GO:0048240//sperm capacitation`biological_process`A process required for sperm to reach fertilization competence. Sperm undergo an incompletely understood series of morphological and molecular maturational processes, termed capacitation, involving, among other pro…	K20227//FS1M3`female sterile (1) M3, polehole	ko04013//MAPK signaling pathway - fly`Environmental Information Processing`Signal transduction	-	XP_045619406.1//uncharacterized protein LOC123771109`[Procambarus clarkii]	-	-	tr|A0A8J5TBW5|A0A8J5TBW5_HOMAM//Uncharacterized protein {ECO:0000313|EMBL:KAG7173760.1} OS=Homarus americanus (American lobster) ORFNames=Hamer_G018906 {ECO:0000313|EMBL:KAG7173760.1} PE=4
Pclarkia014008.t1	O	T	23.1976	0	11.5988	7.34002	1.94058	3.78239	0.000155329	0.000370794	0.399365	1.88204	0	0	Up	Pclarkia014008	-	-	-	-	-	XP_045619406.1//uncharacterized protein LOC123771109`[Procambarus clarkii]	-	-	tr|A0A8J5N0J5|A0A8J5N0J5_HOMAM//Putative polehole-like 1 {ECO:0000313|EMBL:KAG7170903.1} Fragment OS=Homarus americanus (American lobster) ORFNames=Hamer_G012473 {ECO:0000313|EMBL:KAG7170903.1} PE=4
Pclarkia014112.1	O	T	707.202	24.9409	366.071	4.8269	0.394777	12.2269	2.23E-34	1.45E-32	4.26719	6.55103	0.228574	0.158308	Up	Pclarkia014112	-	GO:0001725//stress fiber`cellular_component`A contractile actin filament bundle that consists of short actin filaments with alternating polarity, cross-linked by alpha-actinin and possibly other actin bundling proteins, and with myosin present in a periodic distribution along the fiber. [PMID:16651381];GO:0031941//filamentous actin`cellular_component`A two-stranded helical polymer of the protein …	K19867//PDLIM5_6_7`PDZ and LIM domain protein 5/6/7	ko04820//Cytoskeleton in muscle cells`Cellular Processes`Cell motility	-	XP_045620892.1//PDZ and LIM domain protein Zasp-like isoform X6`[Procambarus clarkii]	PF00595.29//PDZ`PDZ domain;PF17820.6//PDZ_6`PDZ domain;PF15936.10//DUF4749`Domain of unknown function (DUF4749);PF00412.27//LIM`LIM domain	-	tr|A0A8J5NC78|A0A8J5NC78_HOMAM//PDZ and LIM domain protein Zasp-like {ECO:0000313|EMBL:KAG7177052.1} OS=Homarus americanus (American lobster) ORFNames=Hamer_G000277 {ECO:0000313|EMBL:KAG7177052.1} PE=4
Pclarkia014112.t1	O	T	567.341	41.2103	304.276	3.78294	0.391425	9.66455	4.27E-22	1.27E-20	3.68628	6.26688	0.387059	0.337355	Up	Pclarkia014112	-	GO:0001725//stress fiber`cellular_component`A contractile actin filament bundle that consists of short actin filaments with alternating polarity, cross-linked by alpha-actinin and possibly other actin bundling proteins, and with myosin present in a periodic distribution along the fiber. [PMID:16651381];GO:0031941//filamentous actin`cellular_component`A two-stranded helical polymer of the protein …	K19867//PDLIM5_6_7`PDZ and LIM domain protein 5/6/7	ko04820//Cytoskeleton in muscle cells`Cellular Processes`Cell motility	-	XP_045620911.1//PDZ and LIM domain protein Zasp-like isoform X23`[Procambarus clarkii]	PF00412.27//LIM`LIM domain	-	tr|A0A8J5NC78|A0A8J5NC78_HOMAM//PDZ and LIM domain protein Zasp-like {ECO:0000313|EMBL:KAG7177052.1} OS=Homarus americanus (American lobster) ORFNames=Hamer_G000277 {ECO:0000313|EMBL:KAG7177052.1} PE=4
Pclarkia014112.t2	O	T	107.812	3.10785	55.4598	5.11851	0.796137	6.42919	1.28E-10	9.64E-10	3.86096	1.73532	0.084617	0.079534	Up	Pclarkia014112	-	GO:0061061//muscle structure development`biological_process`The progression of a muscle structure over time, from its formation to its mature state. Muscle structures are contractile cells, tissues or organs that are found in multicellular organisms. [GOC:dph]	K19867//PDLIM5_6_7`PDZ and LIM domain protein 5/6/7	ko04820//Cytoskeleton in muscle cells`Cellular Processes`Cell motility	-	XP_045620890.1//PDZ and LIM domain protein Zasp-like isoform X4`[Procambarus clarkii]	PF00595.29//PDZ`PDZ domain;PF17820.6//PDZ_6`PDZ domain;PF15936.10//DUF4749`Domain of unknown function (DUF4749)	-	tr|A0A0P4W859|A0A0P4W859_SCYOL//PDZ domain-containing protein {ECO:0000259|PROSITE:PS50106} OS=Scylla olivacea (Orange mud crab) (Cancer olivacea) PE=3
Pclarkia014116.1	O	T	1703.64	65.1712	884.405	4.70763	0.252671	18.6315	1.79E-77	6.31E-75	42.3666	49.3207	1.69697	1.8415	Up	Pclarkia014116	-	GO:0005978//glycogen biosynthetic process`biological_process`The chemical reactions and pathways resulting in the formation of glycogen, a polydisperse, highly branched glucan composed of chains of D-glucose residues. [ISBN:0198506732]	K00750//GYG1, GYG2`glycogenin [EC:2.4.1.186]	ko00500//Starch and sucrose metabolism`Metabolism`Carbohydrate metabolism;ko01100//Metabolic pathways`Metabolism`Global and overview maps	-	XP_045620928.1//glycogenin-1-like isoform X3`[Procambarus clarkii]	PF01501.25//Glyco_transf_8`Glycosyl transferase family 8	-	tr|A0A0P4WGP1|A0A0P4WGP1_SCYOL//glycogenin glucosyltransferase {ECO:0000256|ARBA:ARBA00038934} EC=2.4.1.186 {ECO:0000256|ARBA:ARBA00038934} OS=Scylla olivacea (Orange mud crab) (Cancer olivacea) PE=3
Pclarkia014116.t1	O	T	45.0679	3.8692	24.4685	3.53689	0.840055	4.21031	2.55E-05	7.30E-05	0.81576	1.68979	0.091154	0.127073	Up	Pclarkia014116	-	GO:0005978//glycogen biosynthetic process`biological_process`The chemical reactions and pathways resulting in the formation of glycogen, a polydisperse, highly branched glucan composed of chains of D-glucose residues. [ISBN:0198506732]	K00750//GYG1, GYG2`glycogenin [EC:2.4.1.186]	ko01100//Metabolic pathways`Metabolism`Global and overview maps;ko00500//Starch and sucrose metabolism`Metabolism`Carbohydrate metabolism	-	XP_045620928.1//glycogenin-1-like isoform X3`[Procambarus clarkii]	PF01501.25//Glyco_transf_8`Glycosyl transferase family 8	-	tr|A0A0P4WGP1|A0A0P4WGP1_SCYOL//glycogenin glucosyltransferase {ECO:0000256|ARBA:ARBA00038934} EC=2.4.1.186 {ECO:0000256|ARBA:ARBA00038934} OS=Scylla olivacea (Orange mud crab) (Cancer olivacea) PE=3
Pclarkia014140.1	O	T	273.228	0.776963	137.003	8.45876	1.60985	5.25439	1.49E-07	6.67E-07	15.5655	0.394826	0.023992	0.022551	Up	Pclarkia014140	-	-	-	-	-	XP_045620976.1//uncharacterized protein LOC123772087 isoform X2`[Procambarus clarkii]	-	-	-
Pclarkia014140.t1	O	T	281.451	1.55393	141.502	7.50201	0.98427	7.6219	2.50E-14	3.18E-13	12.7445	3.77015	0.047947	0.045067	Up	Pclarkia014140	-	-	-	-	-	XP_045620976.1//uncharacterized protein LOC123772087 isoform X2`[Procambarus clarkii]	-	-	-
Pclarkia014144.1	O	T	140.975	26.813	83.894	2.39571	0.407394	5.88056	4.09E-09	2.40E-08	1.6775	1.38602	0.30952	0.2817	Up	Pclarkia014144	-	GO:0000978//RNA polymerase II cis-regulatory region sequence-specific DNA binding`molecular_function`Binding to a specific upstream regulatory DNA sequence (transcription factor recognition sequence or binding site) located in cis relative to the transcription start site (i.e., on the same strand of DNA) of a gene transcribed by RNA polymerase II. [GOC:txnOH-2018];GO:0005634//nucleus`cellular_com…	K09115//MNT, ROX`MAX-binding protein	-	-	XP_045620988.1//uncharacterized protein LOC123772094 isoform X1`[Procambarus clarkii]	PF00010.31//HLH`Helix-loop-helix DNA-binding domain	bHLH//https://guolab.wchscu.cn/AnimalTFDB4/#/detail/TF/Cyclopterus_lumpus/bHLH	tr|A0A8J5TKK6|A0A8J5TKK6_HOMAM//Max-binding protein MNT-like {ECO:0000313|EMBL:KAG7177046.1} OS=Homarus americanus (American lobster) ORFNames=Hamer_G000268 {ECO:0000313|EMBL:KAG7177046.1} PE=4
Pclarkia014144.t1	O	T	105.643	5.81941	55.7314	4.18215	0.575681	7.26471	3.74E-13	4.05E-12	2.32754	2.01113	0.116399	0.125037	Up	Pclarkia014144	-	GO:0000978//RNA polymerase II cis-regulatory region sequence-specific DNA binding`molecular_function`Binding to a specific upstream regulatory DNA sequence (transcription factor recognition sequence or binding site) located in cis relative to the transcription start site (i.e., on the same strand of DNA) of a gene transcribed by RNA polymerase II. [GOC:txnOH-2018];GO:0005634//nucleus`cellular_com…	K09115//MNT, ROX`MAX-binding protein	-	-	XP_045620988.1//uncharacterized protein LOC123772094 isoform X1`[Procambarus clarkii]	PF00010.31//HLH`Helix-loop-helix DNA-binding domain	bHLH//https://guolab.wchscu.cn/AnimalTFDB4/#/detail/TF/Cyclopterus_lumpus/bHLH	tr|A0A8J5TKK6|A0A8J5TKK6_HOMAM//Max-binding protein MNT-like {ECO:0000313|EMBL:KAG7177046.1} OS=Homarus americanus (American lobster) ORFNames=Hamer_G000268 {ECO:0000313|EMBL:KAG7177046.1} PE=4
Pclarkia014217.1	O	T	3369.96	0	1684.98	14.5256	1.46582	9.90957	3.78E-23	1.23E-21	60.8452	53.1923	0	0	Up	Pclarkia014217	-	GO:0070936//protein K48-linked ubiquitination`biological_process`A protein ubiquitination process in which a polymer of ubiquitin, formed by linkages between lysine residues at position 48 of the ubiquitin monomers, is added to a protein. K48-linked ubiquitination targets the substrate protein for degradation. [GOC:cvs, PMID:15556404];GO:0060255//regulation of macromolecule metabolic process`biol…	K12028//TRIM59`tripartite motif-containing protein 59	-	-	XP_045582687.1//uncharacterized protein LOC123745772`[Procambarus clarkii]	-	-	tr|A0A8J5K7X4|A0A8J5K7X4_HOMAM//RING-type E3 ubiquitin transferase {ECO:0000256|ARBA:ARBA00012483} EC=2.3.2.27 {ECO:0000256|ARBA:ARBA00012483} Fragment OS=Homarus americanus (American lobster) ORFNames=Hamer_G022240 {ECO:0000313|EMBL:KAG7169278.1} PE=4
Pclarkia014217.t1	O	T	120.646	0	60.3231	9.7227	1.5311	6.35014	2.15E-10	1.56E-09	3.41708	2.42666	0	0	Up	Pclarkia014217	-	-	-	-	-	XP_045582687.1//uncharacterized protein LOC123745772`[Procambarus clarkii]	-	-	tr|A0AAE1KAX4|A0AAE1KAX4_PETCI//Uncharacterized protein {ECO:0000313|EMBL:KAK3870411.1} OS=Petrolisthes cinctipes (Flat porcelain crab) {ECO:0000313|EMBL:KAK3870411.1} PE=4
Pclarkia014681.1	O	T	49.083	1.58517	25.3341	4.97074	1.14916	4.32556	1.52E-05	4.58E-05	0.832416	0.401873	0.044217	0	Up	Pclarkia014681	-	GO:0016787//hydrolase activity`molecular_function`Catalysis of the hydrolysis of various bonds, e.g. C-O, C-N, C-C, phosphoric anhydride bonds, etc. [ISBN:0198506732];GO:0000398//mRNA splicing, via spliceosome`biological_process`The joining together of exons from one or more primary transcripts of messenger RNA (mRNA) and the excision of intron sequences, via a spliceosomal mechanism, so that mRN…	K13116//DDX41, ABS`ATP-dependent RNA helicase DDX41 [EC:5.6.2.7]	-	-	XP_045606329.1//ATP-dependent RNA helicase abstrakt-like`[Procambarus clarkii]	PF00270.34//DEAD`DEAD/DEAH box helicase;PF00271.36//Helicase_C`Helicase conserved C-terminal domain	HMG//https://guolab.wchscu.cn/AnimalTFDB4/#/detail/TF/Oncorhynchus_kisutch/HMG	tr|A0A8J5JDM9|A0A8J5JDM9_HOMAM//RNA helicase {ECO:0000256|ARBA:ARBA00012552} EC=3.6.4.13 {ECO:0000256|ARBA:ARBA00012552} OS=Homarus americanus (American lobster) ORFNames=Hamer_G017645 {ECO:0000313|EMBL:KAG7153835.1} PE=3
Pclarkia014681.t1	O	T	94.7461	13.2396	53.9929	2.84117	0.495423	5.73482	9.76E-09	5.40E-08	1.08845	1.06506	0.175029	0.129881	Up	Pclarkia014681	-	GO:0016787//hydrolase activity`molecular_function`Catalysis of the hydrolysis of various bonds, e.g. C-O, C-N, C-C, phosphoric anhydride bonds, etc. [ISBN:0198506732];GO:0000398//mRNA splicing, via spliceosome`biological_process`The joining together of exons from one or more primary transcripts of messenger RNA (mRNA) and the excision of intron sequences, via a spliceosomal mechanism, so that mRN…	K13116//DDX41, ABS`ATP-dependent RNA helicase DDX41 [EC:5.6.2.7]	-	-	XP_045606329.1//ATP-dependent RNA helicase abstrakt-like`[Procambarus clarkii]	PF00270.34//DEAD`DEAD/DEAH box helicase;PF00271.36//Helicase_C`Helicase conserved C-terminal domain	HMG//https://guolab.wchscu.cn/AnimalTFDB4/#/detail/TF/Oncorhynchus_kisutch/HMG	tr|A0A8J5JDM9|A0A8J5JDM9_HOMAM//RNA helicase {ECO:0000256|ARBA:ARBA00012552} EC=3.6.4.13 {ECO:0000256|ARBA:ARBA00012552} OS=Homarus americanus (American lobster) ORFNames=Hamer_G017645 {ECO:0000313|EMBL:KAG7153835.1} PE=3
Pclarkia014913.1	O	T	984.059	0.396292	492.227	11.3069	1.45904	7.74958	9.22E-15	1.26E-13	9.32383	9.21049	0.007625	0	Up	Pclarkia014913	-	-	K09628//PRSS27`serine protease 27 [EC:3.4.21.-]	-	-	XP_045622678.1//uncharacterized protein LOC123773178 isoform X1`[Procambarus clarkii]	PF00089.31//Trypsin`Trypsin	-	tr|A0AAE1BK09|A0AAE1BK09_PETCI//Uncharacterized protein {ECO:0000313|EMBL:KAK3850914.1} OS=Petrolisthes cinctipes (Flat porcelain crab) ORFNames=Pcinc_042405 {ECO:0000313|EMBL:KAK3850914.1} PE=4
Pclarkia014913.t1	O	T	581.984	0	290.992	11.9921	1.473	8.14127	3.91E-16	6.38E-15	6.72045	6.14656	0	0	Up	Pclarkia014913	-	-	K08664//PRSS8`prostasin [EC:3.4.21.-]	-	-	XP_045622678.1//uncharacterized protein LOC123773178 isoform X1`[Procambarus clarkii]	PF00089.31//Trypsin`Trypsin	-	tr|A0AAE1BK09|A0AAE1BK09_PETCI//Uncharacterized protein {ECO:0000313|EMBL:KAK3850914.1} OS=Petrolisthes cinctipes (Flat porcelain crab) ORFNames=Pcinc_042405 {ECO:0000313|EMBL:KAK3850914.1} PE=4
Pclarkia014913.t2	O	T	458.894	0	229.447	11.6487	1.47823	7.88018	3.27E-15	4.75E-14	4.20564	5.15637	0	0	Up	Pclarkia014913	-	-	K08664//PRSS8`prostasin [EC:3.4.21.-]	-	-	XP_045622678.1//uncharacterized protein LOC123773178 isoform X1`[Procambarus clarkii]	PF00089.31//Trypsin`Trypsin	-	tr|A0AAE1PDC8|A0AAE1PDC8_9EUCA//Uncharacterized protein {ECO:0000313|EMBL:KAK4306023.1} OS=Petrolisthes manimaculis ORFNames=Pmani_022125 {ECO:0000313|EMBL:KAK4306023.1} PE=4
Pclarkia015067.1	O	T	222.916	23.6583	123.287	3.23573	0.369188	8.76444	1.88E-18	4.03E-17	4.23794	3.93581	0.415937	0.460767	Up	Pclarkia015067	-	GO:0005742//mitochondrial outer membrane translocase complex`cellular_component`A large complex of the mitochondrial outer membrane that mediates transport of proteins into all mitochondrial compartments. [PMID:12581629];GO:0030150//protein import into mitochondrial matrix`biological_process`The import of proteins across the outer and inner mitochondrial membranes into the matrix. Unfolded protei…	K11518//TOM40`mitochondrial import receptor subunit TOM40	ko04137//Mitophagy - animal`Cellular Processes`Transport and catabolism	-	XP_045593981.1//mitochondrial import receptor subunit TOM40 homolog 1-like`[Procambarus clarkii]	PF01459.27//Porin_3`Eukaryotic porin	-	tr|A0A8J5N0M1|A0A8J5N0M1_HOMAM//Mitochondrial import receptor subunit TOM40 1-like {ECO:0000313|EMBL:KAG7170978.1} OS=Homarus americanus (American lobster) ORFNames=Hamer_G012552 {ECO:0000313|EMBL:KAG7170978.1} PE=4
Pclarkia015067.t1	O	T	216.842	25.7335	121.288	3.07718	0.396285	7.76506	8.16E-15	1.12E-13	3.18662	3.05164	0.454844	0.295978	Up	Pclarkia015067	-	GO:0005742//mitochondrial outer membrane translocase complex`cellular_component`A large complex of the mitochondrial outer membrane that mediates transport of proteins into all mitochondrial compartments. [PMID:12581629];GO:0030150//protein import into mitochondrial matrix`biological_process`The import of proteins across the outer and inner mitochondrial membranes into the matrix. Unfolded protei…	K11518//TOM40`mitochondrial import receptor subunit TOM40	ko04137//Mitophagy - animal`Cellular Processes`Transport and catabolism	-	XP_045593981.1//mitochondrial import receptor subunit TOM40 homolog 1-like`[Procambarus clarkii]	PF01459.27//Porin_3`Eukaryotic porin	-	tr|A0A8J5N0M1|A0A8J5N0M1_HOMAM//Mitochondrial import receptor subunit TOM40 1-like {ECO:0000313|EMBL:KAG7170978.1} OS=Homarus americanus (American lobster) ORFNames=Hamer_G012552 {ECO:0000313|EMBL:KAG7170978.1} PE=4
Pclarkia015247.1	O	T	123.85	0.776963	62.3134	7.31612	1.12262	6.51703	7.17E-11	5.59E-10	2.42212	3.3437	0.019223	0.018147	Up	Pclarkia015247	-	-	K25661//SERINC3`serine incorporator 3	ko03250//Viral life cycle - HIV-1`Genetic Information Processing`Information processing in viruses	-	XP_045597327.1//serine incorporator 1-like isoform X1`[Procambarus clarkii]	PF03348.20//Serinc`Serine incorporator (Serinc)	-	tr|A0AAE1QFE2|A0AAE1QFE2_9EUCA//Uncharacterized protein {ECO:0000313|EMBL:KAK4324132.1} OS=Petrolisthes manimaculis ORFNames=Pmani_005225 {ECO:0000313|EMBL:KAK4324132.1} PE=4
Pclarkia015247.t1	O	T	57.7361	2.68032	30.2082	4.41799	0.871507	5.06937	3.99E-07	1.65E-06	1.30401	1.07711	0.016811	0.096145	Up	Pclarkia015247	-	-	K25661//SERINC3`serine incorporator 3	ko03250//Viral life cycle - HIV-1`Genetic Information Processing`Information processing in viruses	-	XP_045597328.1//serine incorporator 1-like isoform X2`[Procambarus clarkii]	PF03348.20//Serinc`Serine incorporator (Serinc)	-	tr|A0AAE1FAI8|A0AAE1FAI8_PETCI//Uncharacterized protein {ECO:0000313|EMBL:KAK3870101.1} OS=Petrolisthes cinctipes (Flat porcelain crab) ORFNames=Pcinc_024632 {ECO:0000313|EMBL:KAK3870101.1} PE=4
Pclarkia015396.1	O	T	0.656238	316.448	158.552	-8.98387	1.46118	-6.14836	7.83E-10	5.17E-09	0	0.020621	4.97894	4.92771	Down	Pclarkia015396	-	GO:0017040//N-acylsphingosine amidohydrolase activity`molecular_function`Catalysis of the reaction: N-acylsphingosine + H2O = a fatty acid + sphingosine. [EC:3.5.1.23];GO:0005576//extracellular region`cellular_component`The space external to the outermost structure of a cell. For cells without external protective or external encapsulating structures this refers to space outside of the plasma memb…	K12349//ASAH2`neutral ceramidase [EC:3.5.1.23]	ko00600//Sphingolipid metabolism`Metabolism`Lipid metabolism;ko01100//Metabolic pathways`Metabolism`Global and overview maps	-	XP_045606118.1//putative neutral ceramidase C`[Procambarus clarkii]	PF04734.18//Ceramidase_alk`Neutral/alkaline non-lysosomal ceramidase, N-terminal;PF17048.10//Ceramidse_alk_C`Neutral/alkaline non-lysosomal ceramidase, C-terminal	-	tr|A0A423U9J7|A0A423U9J7_PENVA//Neutral ceramidase {ECO:0000256|ARBA:ARBA00019235, ECO:0000256|RuleBase:RU366019} EC=3.5.1.23 {ECO:0000256|ARBA:ARBA00011891, ECO:0000256|RuleBase:RU366019} OS=Penaeus vannamei (Whiteleg shrimp) (Litopenaeus vannamei) ORFNames=C7M84_015850 {ECO:0000313|EMBL:ROT85359.1} PE=3
Pclarkia015396.t1	O	T	0	28.3045	14.1522	-6.94388	1.6807	-4.13155	3.60E-05	9.96E-05	0	0	0.8362	0.946778	Down	Pclarkia015396	-	GO:0017040//N-acylsphingosine amidohydrolase activity`molecular_function`Catalysis of the reaction: N-acylsphingosine + H2O = a fatty acid + sphingosine. [EC:3.5.1.23];GO:0005576//extracellular region`cellular_component`The space external to the outermost structure of a cell. For cells without external protective or external encapsulating structures this refers to space outside of the plasma memb…	K12349//ASAH2`neutral ceramidase [EC:3.5.1.23]	ko01100//Metabolic pathways`Metabolism`Global and overview maps;ko00600//Sphingolipid metabolism`Metabolism`Lipid metabolism	-	XP_045606118.1//putative neutral ceramidase C`[Procambarus clarkii]	PF17048.10//Ceramidse_alk_C`Neutral/alkaline non-lysosomal ceramidase, C-terminal	-	tr|A0A8J5JUV9|A0A8J5JUV9_HOMAM//Neutral ceramidase {ECO:0000256|ARBA:ARBA00019235, ECO:0000256|RuleBase:RU366019} EC=3.5.1.23 {ECO:0000256|ARBA:ARBA00011891, ECO:0000256|RuleBase:RU366019} OS=Homarus americanus (American lobster) ORFNames=Hamer_G008085 {ECO:0000313|EMBL:KAG7162528.1} PE=3
Pclarkia015515.1	O	T	21.3971	1.55393	11.4755	3.78196	1.11477	3.39261	0.000692312	0.00141757	0.232417	0.334542	0.021399	0.020113	Up	Pclarkia015515	-	GO:0071578//zinc ion import across plasma membrane`biological_process`The directed movement of zinc(2+) ions from outside of a cell, across the plasma membrane and into the cytosol. [GOC:vw, PMID:18637840];GO:0016020//membrane`cellular_component`A lipid bilayer along with all the proteins and protein complexes embedded in it and attached to it. [GOC:dos, GOC:mah, ISBN:0815316194];GO:0140410//mono…	K14720//SLC39A14, ZIP14`solute carrier family 39 (zinc transporter), member 14	-	-	XP_045598492.1//metal cation symporter ZIP14-like`[Procambarus clarkii]	PF02535.27//Zip`ZIP Zinc transporter	-	tr|A0A8J5N547|A0A8J5N547_HOMAM//Zinc transporter ZIP14-like {ECO:0000313|EMBL:KAG7173542.1} OS=Homarus americanus (American lobster) ORFNames=Hamer_G020172 {ECO:0000313|EMBL:KAG7173542.1} PE=3
Pclarkia015515.t1	O	T	64.5425	12.0507	38.2966	2.42084	0.547836	4.41891	9.92E-06	3.12E-05	0.486619	0.585615	0.108707	0.097189	Up	Pclarkia015515	-	GO:0071578//zinc ion import across plasma membrane`biological_process`The directed movement of zinc(2+) ions from outside of a cell, across the plasma membrane and into the cytosol. [GOC:vw, PMID:18637840];GO:0016020//membrane`cellular_component`A lipid bilayer along with all the proteins and protein complexes embedded in it and attached to it. [GOC:dos, GOC:mah, ISBN:0815316194];GO:0140410//mono…	K14720//SLC39A14, ZIP14`solute carrier family 39 (zinc transporter), member 14	-	-	XP_045598492.1//metal cation symporter ZIP14-like`[Procambarus clarkii]	PF02535.27//Zip`ZIP Zinc transporter	-	tr|A0A8J5N547|A0A8J5N547_HOMAM//Zinc transporter ZIP14-like {ECO:0000313|EMBL:KAG7173542.1} OS=Homarus americanus (American lobster) ORFNames=Hamer_G020172 {ECO:0000313|EMBL:KAG7173542.1} PE=3
Pclarkia015537.1	O	T	527.15	0	263.575	11.8496	1.48951	7.95532	1.79E-15	2.68E-14	44.6455	31.7419	0	0	Up	Pclarkia015537	-	-	-	-	-	XP_045619865.1//probable beta-glucosidase btgE`[Procambarus clarkii]	-	-	tr|A0A1Z3GD33|A0A1Z3GD33_PROCL//Uncharacterized protein {ECO:0000313|EMBL:ASC55667.1} Fragment OS=Procambarus clarkii (Red swamp crayfish) PE=2
Pclarkia015537.t1	O	T	661.163	0	330.582	12.1761	1.47289	8.26684	1.38E-16	2.36E-15	45.4207	40.3005	0	0	Up	Pclarkia015537	-	-	-	-	-	-	-	-	-
Pclarkia015615.1	O	T	186.974	28.0488	107.512	2.73897	0.403964	6.78023	1.20E-11	1.05E-10	9.37683	7.87571	1.5364	1.0831	Up	Pclarkia015615	-	GO:0016020//membrane`cellular_component`A lipid bilayer along with all the proteins and protein complexes embedded in it and attached to it. [GOC:dos, GOC:mah, ISBN:0815316194]	-	-	-	XP_045610127.1//uncharacterized protein LOC123765525 isoform X1`[Procambarus clarkii]	-	-	tr|A0A423U8F2|A0A423U8F2_PENVA//Transmembrane protein {ECO:0008006|Google:ProtNLM} OS=Penaeus vannamei (Whiteleg shrimp) (Litopenaeus vannamei) ORFNames=C7M84_021596 {ECO:0000313|EMBL:ROT85005.1} PE=4
Pclarkia015615.t2	O	T	371.884	73.0189	222.451	2.3477	0.37576	6.24785	4.16E-10	2.87E-09	4.8548	8.03512	1.30167	1.24436	Up	Pclarkia015615	-	-	-	-	-	-	-	-	-
Pclarkia015994.1	O	T	126.445	3.8692	65.1572	5.02694	0.619472	8.11487	4.86E-16	7.83E-15	0.910796	0.856951	0.022864	0.031887	Up	Pclarkia015994	-	GO:0004854//xanthine dehydrogenase activity`molecular_function`Catalysis of the reaction: xanthine + NAD+ + H2O = urate + NADH + H+. [EC:1.17.1.4];GO:0005506//iron ion binding`molecular_function`Binding to an iron (Fe) ion. [GOC:ai];GO:0051537//2 iron, 2 sulfur cluster binding`molecular_function`Binding to a 2 iron, 2 sulfur (2Fe-2S) cluster; this cluster consists of two iron atoms, with two inor…	K00106//XDH`xanthine dehydrogenase/oxidase [EC:1.17.1.4 1.17.3.2]	ko00230//Purine metabolism`Metabolism`Nucleotide metabolism;ko00232//Caffeine metabolism`Metabolism`Biosynthesis of other secondary metabolites;ko00983//Drug metabolism - other enzymes`Metabolism`Xenobiotics biodegradation and metabolism;ko01100//Metabolic pathways`Metabolism`Global and overview maps;ko01232//Nucleotide metabolism`Metabolism`Global and overview maps;ko04146//Peroxisome`Cellular P…	-	XP_045608333.1//xanthine dehydrogenase/oxidase-like isoform X3`[Procambarus clarkii]	PF00111.32//Fer2`2Fe-2S iron-sulfur cluster binding domain;PF01799.25//Fer2_2`[2Fe-2S] binding domain;PF00941.26//FAD_binding_5`FAD binding domain in molybdopterin dehydrogenase;PF03450.22//CO_deh_flav_C`CO dehydrogenase flavoprotein C-terminal domain;PF01315.27//Ald_Xan_dh_C`Aldehyde oxidase and xanthine dehydrogenase, a/b hammerhead domain;PF02738.23//MoCoBD_1`Molybdopterin cofactor-binding dom…	-	tr|A0A8J5JK99|A0A8J5JK99_HOMAM//xanthine dehydrogenase {ECO:0000256|ARBA:ARBA00013123} EC=1.17.1.4 {ECO:0000256|ARBA:ARBA00013123} OS=Homarus americanus (American lobster) ORFNames=Hamer_G014978 {ECO:0000313|EMBL:KAG7154629.1} PE=3
Pclarkia015994.t1	O	T	43.5428	0	21.7714	8.25345	1.67458	4.92867	8.28E-07	3.23E-06	1.28052	0.609036	0	0	Up	Pclarkia015994	-	GO:0004854//xanthine dehydrogenase activity`molecular_function`Catalysis of the reaction: xanthine + NAD+ + H2O = urate + NADH + H+. [EC:1.17.1.4];GO:0005506//iron ion binding`molecular_function`Binding to an iron (Fe) ion. [GOC:ai];GO:0051537//2 iron, 2 sulfur cluster binding`molecular_function`Binding to a 2 iron, 2 sulfur (2Fe-2S) cluster; this cluster consists of two iron atoms, with two inor…	K00106//XDH`xanthine dehydrogenase/oxidase [EC:1.17.1.4 1.17.3.2]	ko01100//Metabolic pathways`Metabolism`Global and overview maps;ko01232//Nucleotide metabolism`Metabolism`Global and overview maps;ko00230//Purine metabolism`Metabolism`Nucleotide metabolism;ko00232//Caffeine metabolism`Metabolism`Biosynthesis of other secondary metabolites;ko00983//Drug metabolism - other enzymes`Metabolism`Xenobiotics biodegradation and metabolism;ko04146//Peroxisome`Cellular P…	-	XP_045608333.1//xanthine dehydrogenase/oxidase-like isoform X3`[Procambarus clarkii]	PF01799.25//Fer2_2`[2Fe-2S] binding domain	-	tr|A0A8J5JK99|A0A8J5JK99_HOMAM//xanthine dehydrogenase {ECO:0000256|ARBA:ARBA00013123} EC=1.17.1.4 {ECO:0000256|ARBA:ARBA00013123} OS=Homarus americanus (American lobster) ORFNames=Hamer_G014978 {ECO:0000313|EMBL:KAG7154629.1} PE=3
Pclarkia016041.1	O	T	25.3807	2.34651	13.8636	3.44235	1.00011	3.44197	0.000577502	0.00120647	0.241393	0.17556	0.02667	0.012534	Up	Pclarkia016041	-	-	-	-	-	XP_045619504.1//uncharacterized protein LOC123771140`[Procambarus clarkii]	-	-	-
Pclarkia016041.t1	O	T	43.7406	1.15763	22.4491	5.2324	1.05527	4.95834	7.11E-07	2.81E-06	0.19628	0.210649	0.003765	0.007077	Up	Pclarkia016041	-	-	-	-	-	XP_045619504.1//uncharacterized protein LOC123771140`[Procambarus clarkii]	-	-	-
Pclarkia016127.1	O	T	423.396	5.05807	214.227	6.38948	0.494568	12.9193	3.50E-38	2.68E-36	5.16207	5.4038	0.070668	0.056934	Up	Pclarkia016127	-	GO:0006508//proteolysis`biological_process`The hydrolysis of proteins into smaller polypeptides and/or amino acids by cleavage of their peptide bonds. [GOC:bf, GOC:mah];GO:0004222//metalloendopeptidase activity`molecular_function`Catalysis of the hydrolysis of internal, alpha-peptide bonds in a polypeptide chain by a mechanism in which water acts as a nucleophile, one or two metal ions hold the w…	K08076//E3.4.24.21`astacin [EC:3.4.24.21]	-	-	XP_045589061.1//astacin-like metalloprotease toxin 2 isoform X4`[Procambarus clarkii]	PF01400.29//Astacin`Astacin (Peptidase family M12A)	-	tr|A0A423TYA0|A0A423TYA0_PENVA//Metalloendopeptidase {ECO:0000256|RuleBase:RU361183} EC=3.4.24.- {ECO:0000256|RuleBase:RU361183} OS=Penaeus vannamei (Whiteleg shrimp) (Litopenaeus vannamei) ORFNames=C7M84_025420 {ECO:0000313|EMBL:ROT81418.1} PE=4
Pclarkia016127.t1	O	T	61.7955	5.77255	33.784	3.41431	0.704604	4.84572	1.26E-06	4.77E-06	1.06443	1.09181	0.057025	0.147398	Up	Pclarkia016127	-	GO:0006508//proteolysis`biological_process`The hydrolysis of proteins into smaller polypeptides and/or amino acids by cleavage of their peptide bonds. [GOC:bf, GOC:mah];GO:0004222//metalloendopeptidase activity`molecular_function`Catalysis of the hydrolysis of internal, alpha-peptide bonds in a polypeptide chain by a mechanism in which water acts as a nucleophile, one or two metal ions hold the w…	K18542//LCE`choriolysin L [EC:3.4.24.66]	-	-	XP_045589059.1//tolloid-like protein 1 isoform X3`[Procambarus clarkii]	PF01400.29//Astacin`Astacin (Peptidase family M12A)	-	tr|A0A423TYA0|A0A423TYA0_PENVA//Metalloendopeptidase {ECO:0000256|RuleBase:RU361183} EC=3.4.24.- {ECO:0000256|RuleBase:RU361183} OS=Penaeus vannamei (Whiteleg shrimp) (Litopenaeus vannamei) ORFNames=C7M84_025420 {ECO:0000313|EMBL:ROT81418.1} PE=4
Pclarkia016127.t3	O	T	41.7867	0	20.8933	8.19019	1.65582	4.94631	7.56E-07	2.97E-06	0.806115	1.48605	0	0	Up	Pclarkia016127	-	GO:0006508//proteolysis`biological_process`The hydrolysis of proteins into smaller polypeptides and/or amino acids by cleavage of their peptide bonds. [GOC:bf, GOC:mah];GO:0004222//metalloendopeptidase activity`molecular_function`Catalysis of the hydrolysis of internal, alpha-peptide bonds in a polypeptide chain by a mechanism in which water acts as a nucleophile, one or two metal ions hold the w…	K08076//E3.4.24.21`astacin [EC:3.4.24.21]	-	-	XP_045589061.1//astacin-like metalloprotease toxin 2 isoform X4`[Procambarus clarkii]	PF01400.29//Astacin`Astacin (Peptidase family M12A)	-	tr|A0A423TYA0|A0A423TYA0_PENVA//Metalloendopeptidase {ECO:0000256|RuleBase:RU361183} EC=3.4.24.- {ECO:0000256|RuleBase:RU361183} OS=Penaeus vannamei (Whiteleg shrimp) (Litopenaeus vannamei) ORFNames=C7M84_025420 {ECO:0000313|EMBL:ROT81418.1} PE=4
Pclarkia016241.1	O	T	207.821	15.9199	111.87	3.70557	0.417741	8.8705	7.28E-19	1.64E-17	0.751237	0.979678	0.067898	0.06653	Up	Pclarkia016241	-	-	K16532//CEP72`centrosomal protein CEP72	-	-	XP_045613201.1//titin-like isoform X4`[Procambarus clarkii]	-	-	tr|A0A8J5MTJ0|A0A8J5MTJ0_HOMAM//Uncharacterized protein {ECO:0000313|EMBL:KAG7163418.1} OS=Homarus americanus (American lobster) ORFNames=Hamer_G004562 {ECO:0000313|EMBL:KAG7163418.1} PE=4
Pclarkia016241.t1	O	T	58.4681	17.1869	37.8275	1.76704	0.605005	2.92071	0.00349237	0.006007	0.261535	0.366698	0.122078	0.066209	Up	Pclarkia016241	-	-	-	-	-	-	-	-	-
Pclarkia016241.t2	O	T	10.546	0.396292	5.47116	4.75994	1.91614	2.48413	0.012987	0.0193619	0.138528	0.111888	0.009562	0	Up	Pclarkia016241	-	-	K19986//EXOC8, SEC84`exocyst complex component 8	-	-	XP_045613201.1//titin-like isoform X4`[Procambarus clarkii]	-	-	tr|A0A8J5K1Q2|A0A8J5K1Q2_HOMAM//Repetitive proline-rich cell wall protein 2-like 1 {ECO:0000313|EMBL:KAG7163419.1} OS=Homarus americanus (American lobster) ORFNames=Hamer_G004563 {ECO:0000313|EMBL:KAG7163419.1} PE=4
Pclarkia016285.1	O	T	90.3188	13.6984	52.0086	2.72177	0.70818	3.84333	0.000121376	0.000298199	0.778434	1.78384	0.275213	0.118563	Up	Pclarkia016285	-	GO:0005737//cytoplasm`cellular_component`The contents of a cell excluding the plasma membrane and nucleus, but including other subcellular structures. [ISBN:0198547684];GO:0005044//scavenger receptor activity`molecular_function`Combining with any modified low-density lipoprotein (LDL) or other polyanionic ligand and delivering the ligand into the cell via endocytosis. Ligands include acetylated a…	K13885//SCARB1`scavenger receptor class B, member 1	ko04145//Phagosome`Cellular Processes`Transport and catabolism	-	XP_045604942.1//uncharacterized protein LOC123762491`[Procambarus clarkii]	PF01130.26//CD36`CD36 family	AF-4//https://guolab.wchscu.cn/AnimalTFDB4/#/detail/TF/Oreochromis_niloticus/AF-4	tr|A0A8J5KDS0|A0A8J5KDS0_HOMAM//Croquemort-like {ECO:0000313|EMBL:KAG7169615.1} OS=Homarus americanus (American lobster) ORFNames=Hamer_G013211 {ECO:0000313|EMBL:KAG7169615.1} PE=3
Pclarkia016285.t1	O	T	30.0354	1.17325	15.6043	4.68498	1.12421	4.16734	3.08E-05	8.66E-05	0.40929	0.465106	0.023552	0.011069	Up	Pclarkia016285	-	GO:0005737//cytoplasm`cellular_component`The contents of a cell excluding the plasma membrane and nucleus, but including other subcellular structures. [ISBN:0198547684];GO:0005044//scavenger receptor activity`molecular_function`Combining with any modified low-density lipoprotein (LDL) or other polyanionic ligand and delivering the ligand into the cell via endocytosis. Ligands include acetylated a…	K13885//SCARB1`scavenger receptor class B, member 1	ko03272//Virion - Hepatitis viruses`Genetic Information Processing`Information processing in viruses;ko04145//Phagosome`Cellular Processes`Transport and catabolism	-	XP_045604942.1//uncharacterized protein LOC123762491`[Procambarus clarkii]	PF01130.26//CD36`CD36 family	-	tr|A0A8J5KDS0|A0A8J5KDS0_HOMAM//Croquemort-like {ECO:0000313|EMBL:KAG7169615.1} OS=Homarus americanus (American lobster) ORFNames=Hamer_G013211 {ECO:0000313|EMBL:KAG7169615.1} PE=3
Pclarkia016356.1	O	T	70.2508	0	35.1254	8.94211	1.55577	5.74771	9.05E-09	5.03E-08	4.07419	3.5591	0	0	Up	Pclarkia016356	-	GO:0030246//carbohydrate binding`molecular_function`Binding to a carbohydrate, which includes monosaccharides, oligosaccharides and polysaccharides as well as substances derived from monosaccharides by reduction of the carbonyl group (alditols), by oxidation of one or more hydroxy groups to afford the corresponding aldehydes, ketones, or carboxylic acids, or by replacement of one or more hydroxy …	K06560//MRC, CD206, CD280`mannose receptor, C type	ko04145//Phagosome`Cellular Processes`Transport and catabolism	-	XP_045620780.1//P-selectin-like`[Procambarus clarkii]	PF00059.26//Lectin_C`Lectin C-type domain	-	tr|A0A1Z3GD51|A0A1Z3GD51_PROCL//Putative c-type lectin {ECO:0000313|EMBL:ASC55679.1} Fragment OS=Procambarus clarkii (Red swamp crayfish) PE=2
Pclarkia016356.t1	O	T	148.957	0	74.4785	10.0265	1.51092	6.63604	3.22E-11	2.64E-10	8.09234	6.6061	0	0	Up	Pclarkia016356	-	GO:0030246//carbohydrate binding`molecular_function`Binding to a carbohydrate, which includes monosaccharides, oligosaccharides and polysaccharides as well as substances derived from monosaccharides by reduction of the carbonyl group (alditols), by oxidation of one or more hydroxy groups to afford the corresponding aldehydes, ketones, or carboxylic acids, or by replacement of one or more hydroxy …	-	-	-	XP_045620780.1//P-selectin-like`[Procambarus clarkii]	-	-	tr|A0A1Z3GD51|A0A1Z3GD51_PROCL//Putative c-type lectin {ECO:0000313|EMBL:ASC55679.1} Fragment OS=Procambarus clarkii (Red swamp crayfish) PE=2
Pclarkia016357.1	O	T	119.883	0	59.9414	9.71318	1.51947	6.39246	1.63E-10	1.20E-09	7.10463	5.98572	0	0	Up	Pclarkia016357	-	GO:0030246//carbohydrate binding`molecular_function`Binding to a carbohydrate, which includes monosaccharides, oligosaccharides and polysaccharides as well as substances derived from monosaccharides by reduction of the carbonyl group (alditols), by oxidation of one or more hydroxy groups to afford the corresponding aldehydes, ketones, or carboxylic acids, or by replacement of one or more hydroxy …	K06560//MRC, CD206, CD280`mannose receptor, C type	ko04145//Phagosome`Cellular Processes`Transport and catabolism	-	XP_045620780.1//P-selectin-like`[Procambarus clarkii]	PF00059.26//Lectin_C`Lectin C-type domain	-	tr|A0A1Z3GD51|A0A1Z3GD51_PROCL//Putative c-type lectin {ECO:0000313|EMBL:ASC55679.1} Fragment OS=Procambarus clarkii (Red swamp crayfish) PE=2
Pclarkia016357.t1	O	T	191.522	0	95.7609	10.3885	1.49369	6.95494	3.53E-12	3.34E-11	9.46338	9.51018	0	0	Up	Pclarkia016357	-	GO:0030246//carbohydrate binding`molecular_function`Binding to a carbohydrate, which includes monosaccharides, oligosaccharides and polysaccharides as well as substances derived from monosaccharides by reduction of the carbonyl group (alditols), by oxidation of one or more hydroxy groups to afford the corresponding aldehydes, ketones, or carboxylic acids, or by replacement of one or more hydroxy …	-	-	-	XP_045588696.1//P-selectin-like`[Procambarus clarkii]	-	-	tr|A0A1Z3GD51|A0A1Z3GD51_PROCL//Putative c-type lectin {ECO:0000313|EMBL:ASC55679.1} Fragment OS=Procambarus clarkii (Red swamp crayfish) PE=2
Pclarkia016357.t2	O	T	588.605	0	294.303	12.0081	1.47177	8.15894	3.38E-16	5.56E-15	28.1801	31.611	0	0	Up	Pclarkia016357	-	GO:0030246//carbohydrate binding`molecular_function`Binding to a carbohydrate, which includes monosaccharides, oligosaccharides and polysaccharides as well as substances derived from monosaccharides by reduction of the carbonyl group (alditols), by oxidation of one or more hydroxy groups to afford the corresponding aldehydes, ketones, or carboxylic acids, or by replacement of one or more hydroxy …	-	-	-	XP_045588696.1//P-selectin-like`[Procambarus clarkii]	-	-	tr|A0A1Z3GD51|A0A1Z3GD51_PROCL//Putative c-type lectin {ECO:0000313|EMBL:ASC55679.1} Fragment OS=Procambarus clarkii (Red swamp crayfish) PE=2
Pclarkia016358.1	O	T	29.9744	0	14.9872	7.71265	1.67462	4.6056	4.11E-06	1.40E-05	1.48004	1.54331	0	0	Up	Pclarkia016358	-	GO:0030246//carbohydrate binding`molecular_function`Binding to a carbohydrate, which includes monosaccharides, oligosaccharides and polysaccharides as well as substances derived from monosaccharides by reduction of the carbonyl group (alditols), by oxidation of one or more hydroxy groups to afford the corresponding aldehydes, ketones, or carboxylic acids, or by replacement of one or more hydroxy …	K06560//MRC, CD206, CD280`mannose receptor, C type	ko04145//Phagosome`Cellular Processes`Transport and catabolism	-	XP_045620780.1//P-selectin-like`[Procambarus clarkii]	PF00059.26//Lectin_C`Lectin C-type domain	-	tr|A0A1Z3GD51|A0A1Z3GD51_PROCL//Putative c-type lectin {ECO:0000313|EMBL:ASC55679.1} Fragment OS=Procambarus clarkii (Red swamp crayfish) PE=2
Pclarkia016358.t1	O	T	644.58	0	322.29	12.1388	1.5126	8.02515	1.01E-15	1.57E-14	20.983	40.968	0	0	Up	Pclarkia016358	-	GO:0030246//carbohydrate binding`molecular_function`Binding to a carbohydrate, which includes monosaccharides, oligosaccharides and polysaccharides as well as substances derived from monosaccharides by reduction of the carbonyl group (alditols), by oxidation of one or more hydroxy groups to afford the corresponding aldehydes, ketones, or carboxylic acids, or by replacement of one or more hydroxy …	-	-	-	XP_045620780.1//P-selectin-like`[Procambarus clarkii]	-	-	tr|A0A1Z3GD51|A0A1Z3GD51_PROCL//Putative c-type lectin {ECO:0000313|EMBL:ASC55679.1} Fragment OS=Procambarus clarkii (Red swamp crayfish) PE=2
Pclarkia016358.t2	O	T	163.119	0	81.5594	10.1562	1.5052	6.74743	1.50E-11	1.30E-10	6.78137	8.57096	0	0	Up	Pclarkia016358	-	GO:0030246//carbohydrate binding`molecular_function`Binding to a carbohydrate, which includes monosaccharides, oligosaccharides and polysaccharides as well as substances derived from monosaccharides by reduction of the carbonyl group (alditols), by oxidation of one or more hydroxy groups to afford the corresponding aldehydes, ketones, or carboxylic acids, or by replacement of one or more hydroxy …	-	-	-	XP_045620780.1//P-selectin-like`[Procambarus clarkii]	-	-	tr|A0A1Z3GD51|A0A1Z3GD51_PROCL//Putative c-type lectin {ECO:0000313|EMBL:ASC55679.1} Fragment OS=Procambarus clarkii (Red swamp crayfish) PE=2
Pclarkia016359.1	O	T	23.473	0	11.7365	7.36157	1.75628	4.19158	2.77E-05	7.87E-05	1.45563	0.951727	0	0	Up	Pclarkia016359	-	GO:0030246//carbohydrate binding`molecular_function`Binding to a carbohydrate, which includes monosaccharides, oligosaccharides and polysaccharides as well as substances derived from monosaccharides by reduction of the carbonyl group (alditols), by oxidation of one or more hydroxy groups to afford the corresponding aldehydes, ketones, or carboxylic acids, or by replacement of one or more hydroxy …	K06560//MRC, CD206, CD280`mannose receptor, C type	ko04145//Phagosome`Cellular Processes`Transport and catabolism	-	XP_045620780.1//P-selectin-like`[Procambarus clarkii]	PF00059.26//Lectin_C`Lectin C-type domain	-	tr|A0A1Z3GD51|A0A1Z3GD51_PROCL//Putative c-type lectin {ECO:0000313|EMBL:ASC55679.1} Fragment OS=Procambarus clarkii (Red swamp crayfish) PE=2
Pclarkia016359.t1	O	T	247.668	0	123.834	10.7585	1.51559	7.09855	1.26E-12	1.27E-11	8.49004	14.4643	0	0	Up	Pclarkia016359	-	-	-	-	-	-	-	-	-
Pclarkia016359.t2	O	T	101.079	0	50.5396	9.46562	1.53111	6.18221	6.32E-10	4.23E-09	3.97246	5.22905	0	0	Up	Pclarkia016359	-	-	-	-	-	-	-	-	-
Pclarkia016360.1	O	T	376.94	0	188.47	11.3656	1.4801	7.67892	1.60E-14	2.10E-13	20.0589	17.8238	0	0	Up	Pclarkia016360	-	GO:0030246//carbohydrate binding`molecular_function`Binding to a carbohydrate, which includes monosaccharides, oligosaccharides and polysaccharides as well as substances derived from monosaccharides by reduction of the carbonyl group (alditols), by oxidation of one or more hydroxy groups to afford the corresponding aldehydes, ketones, or carboxylic acids, or by replacement of one or more hydroxy …	K06560//MRC, CD206, CD280`mannose receptor, C type	ko04145//Phagosome`Cellular Processes`Transport and catabolism	-	XP_045620780.1//P-selectin-like`[Procambarus clarkii]	PF00059.26//Lectin_C`Lectin C-type domain	-	tr|A0A1Z3GD51|A0A1Z3GD51_PROCL//Putative c-type lectin {ECO:0000313|EMBL:ASC55679.1} Fragment OS=Procambarus clarkii (Red swamp crayfish) PE=2
Pclarkia016360.t1	O	T	1063.57	0	531.783	12.862	1.48742	8.6472	5.28E-18	1.08E-16	58.0656	39.2534	0	0	Up	Pclarkia016360	-	GO:0030246//carbohydrate binding`molecular_function`Binding to a carbohydrate, which includes monosaccharides, oligosaccharides and polysaccharides as well as substances derived from monosaccharides by reduction of the carbonyl group (alditols), by oxidation of one or more hydroxy groups to afford the corresponding aldehydes, ketones, or carboxylic acids, or by replacement of one or more hydroxy …	K06560//MRC, CD206, CD280`mannose receptor, C type	ko04145//Phagosome`Cellular Processes`Transport and catabolism	-	XP_045586566.1//collectin-12-like isoform X2`[Procambarus clarkii]	PF00059.26//Lectin_C`Lectin C-type domain	-	tr|A0A1Z3GD51|A0A1Z3GD51_PROCL//Putative c-type lectin {ECO:0000313|EMBL:ASC55679.1} Fragment OS=Procambarus clarkii (Red swamp crayfish) PE=2
Pclarkia016360.t2	O	T	486.765	0.792583	243.779	9.29071	1.0651	8.72284	2.71E-18	5.71E-17	22.9227	20.999	0.073119	0	Up	Pclarkia016360	-	-	-	-	-	-	-	-	-
Pclarkia016361.1	O	T	35.2095	0	17.6048	7.94647	1.66695	4.76708	1.87E-06	6.82E-06	2.17936	1.43553	0	0	Up	Pclarkia016361	-	GO:0030246//carbohydrate binding`molecular_function`Binding to a carbohydrate, which includes monosaccharides, oligosaccharides and polysaccharides as well as substances derived from monosaccharides by reduction of the carbonyl group (alditols), by oxidation of one or more hydroxy groups to afford the corresponding aldehydes, ketones, or carboxylic acids, or by replacement of one or more hydroxy …	K06560//MRC, CD206, CD280`mannose receptor, C type	ko04145//Phagosome`Cellular Processes`Transport and catabolism	-	XP_045620780.1//P-selectin-like`[Procambarus clarkii]	PF00059.26//Lectin_C`Lectin C-type domain	-	tr|A0A1Z3GD51|A0A1Z3GD51_PROCL//Putative c-type lectin {ECO:0000313|EMBL:ASC55679.1} Fragment OS=Procambarus clarkii (Red swamp crayfish) PE=2
Pclarkia016361.t1	O	T	427.343	0.792583	214.068	9.09959	1.15832	7.85584	3.97E-15	5.70E-14	12.5393	30.692	0.081443	0	Up	Pclarkia016361	-	GO:0030246//carbohydrate binding`molecular_function`Binding to a carbohydrate, which includes monosaccharides, oligosaccharides and polysaccharides as well as substances derived from monosaccharides by reduction of the carbonyl group (alditols), by oxidation of one or more hydroxy groups to afford the corresponding aldehydes, ketones, or carboxylic acids, or by replacement of one or more hydroxy …	-	-	-	XP_045620781.1//P-selectin-like`[Procambarus clarkii]	-	-	tr|A0A1Z3GD51|A0A1Z3GD51_PROCL//Putative c-type lectin {ECO:0000313|EMBL:ASC55679.1} Fragment OS=Procambarus clarkii (Red swamp crayfish) PE=2
Pclarkia016361.t2	O	T	166.566	0	83.2831	10.1859	1.56186	6.52164	6.95E-11	5.44E-10	5.12751	11.5656	0	0	Up	Pclarkia016361	-	GO:0030246//carbohydrate binding`molecular_function`Binding to a carbohydrate, which includes monosaccharides, oligosaccharides and polysaccharides as well as substances derived from monosaccharides by reduction of the carbonyl group (alditols), by oxidation of one or more hydroxy groups to afford the corresponding aldehydes, ketones, or carboxylic acids, or by replacement of one or more hydroxy …	-	-	-	XP_045620780.1//P-selectin-like`[Procambarus clarkii]	-	-	tr|A0A1Z3GD51|A0A1Z3GD51_PROCL//Putative c-type lectin {ECO:0000313|EMBL:ASC55679.1} Fragment OS=Procambarus clarkii (Red swamp crayfish) PE=2
Pclarkia016362.1	O	T	255.12	3.48852	129.304	6.19117	0.617222	10.0307	1.12E-23	3.81E-22	11.3745	8.39422	0.138106	0.153167	Up	Pclarkia016362	-	GO:0030246//carbohydrate binding`molecular_function`Binding to a carbohydrate, which includes monosaccharides, oligosaccharides and polysaccharides as well as substances derived from monosaccharides by reduction of the carbonyl group (alditols), by oxidation of one or more hydroxy groups to afford the corresponding aldehydes, ketones, or carboxylic acids, or by replacement of one or more hydroxy …	K06560//MRC, CD206, CD280`mannose receptor, C type	ko04145//Phagosome`Cellular Processes`Transport and catabolism	-	XP_045620780.1//P-selectin-like`[Procambarus clarkii]	PF00059.26//Lectin_C`Lectin C-type domain	-	tr|A0A1Z3GD51|A0A1Z3GD51_PROCL//Putative c-type lectin {ECO:0000313|EMBL:ASC55679.1} Fragment OS=Procambarus clarkii (Red swamp crayfish) PE=2
Pclarkia016362.t1	O	T	5545.44	0.776963	2773.11	12.8018	1.05447	12.1405	6.44E-34	4.09E-32	307.092	254.942	0.041093	0.041071	Up	Pclarkia016362	-	GO:0030246//carbohydrate binding`molecular_function`Binding to a carbohydrate, which includes monosaccharides, oligosaccharides and polysaccharides as well as substances derived from monosaccharides by reduction of the carbonyl group (alditols), by oxidation of one or more hydroxy groups to afford the corresponding aldehydes, ketones, or carboxylic acids, or by replacement of one or more hydroxy …	-	-	-	XP_045620780.1//P-selectin-like`[Procambarus clarkii]	-	-	tr|A0A1Z3GD51|A0A1Z3GD51_PROCL//Putative c-type lectin {ECO:0000313|EMBL:ASC55679.1} Fragment OS=Procambarus clarkii (Red swamp crayfish) PE=2
Pclarkia016644.1	O	T	69.5169	0.380672	34.9488	7.48341	1.62289	4.61116	4.00E-06	1.36E-05	0.32823	0.873416	0	0.006554	Up	Pclarkia016644	-	-	-	-	-	XP_045621886.1//uncharacterized protein LOC123772658 isoform X1`[Procambarus clarkii]	-	-	tr|A0A8J5JE09|A0A8J5JE09_HOMAM//Uncharacterized protein {ECO:0000313|EMBL:KAG7153985.1} OS=Homarus americanus (American lobster) ORFNames=Hamer_G022341 {ECO:0000313|EMBL:KAG7153985.1} PE=4
Pclarkia016644.t1	O	T	32.7066	2.34651	17.5265	3.80885	0.962791	3.95605	7.62E-05	0.000196714	1.98664	1.27229	0.159987	0.075189	Up	Pclarkia016644	-	-	-	-	-	-	-	-	-
Pclarkia016689.1	O	T	0	7.73839	3.8692	-5.07316	2.21024	-2.2953	0.0217159	0.0306196	0	0	0.057943	0.081694	Down	Pclarkia016689	-	-	K23718//SON`protein SON	-	-	XP_045583948.1//uncharacterized protein LOC123746466`[Procambarus clarkii]	PF02023.22//SCAN`SCAN domain	zf-C2H2//https://guolab.wchscu.cn/AnimalTFDB4/#/detail/TF/Oryzias_melastigma/zf-C2H2	tr|A0AAE1GP95|A0AAE1GP95_PETCI//Uncharacterized protein {ECO:0000313|EMBL:KAK3895601.1} OS=Petrolisthes cinctipes (Flat porcelain crab) ORFNames=Pcinc_000738 {ECO:0000313|EMBL:KAK3895601.1} PE=4
Pclarkia016689.t1	O	T	0	19.0903	9.54513	-6.37518	1.79381	-3.55399	0.000379427	0.000827841	0	0	0.180649	0.126491	Down	Pclarkia016689	-	-	K20055//APBA2, X11L`amyloid beta A4 precursor protein-binding family A member 2	-	-	XP_045583948.1//uncharacterized protein LOC123746466`[Procambarus clarkii]	PF02023.22//SCAN`SCAN domain	zf-C2H2//https://guolab.wchscu.cn/AnimalTFDB4/#/detail/TF/Oryzias_melastigma/zf-C2H2	tr|A0AAE1GP95|A0AAE1GP95_PETCI//Uncharacterized protein {ECO:0000313|EMBL:KAK3895601.1} OS=Petrolisthes cinctipes (Flat porcelain crab) ORFNames=Pcinc_000738 {ECO:0000313|EMBL:KAK3895601.1} PE=4
Pclarkia016809.1	O	T	266.366	0	133.183	10.8644	1.48419	7.32007	2.48E-13	2.75E-12	3.5942	3.60123	0	0	Up	Pclarkia016809	-	GO:0016020//membrane`cellular_component`A lipid bilayer along with all the proteins and protein complexes embedded in it and attached to it. [GOC:dos, GOC:mah, ISBN:0815316194]	-	-	-	XP_045599493.1//uncharacterized protein LOC123758811`[Procambarus clarkii]	-	-	tr|A0A8J5N9Z9|A0A8J5N9Z9_HOMAM//FRA10AC1-like {ECO:0000313|EMBL:KAG7176335.1} OS=Homarus americanus (American lobster) ORFNames=Hamer_G009129 {ECO:0000313|EMBL:KAG7176335.1} PE=4
Pclarkia016809.t1	O	T	141.115	0	70.5577	9.94792	2.59617	3.83177	0.000127224	0.000310573	3.15081	0.526078	0	0	Up	Pclarkia016809	-	GO:0016020//membrane`cellular_component`A lipid bilayer along with all the proteins and protein complexes embedded in it and attached to it. [GOC:dos, GOC:mah, ISBN:0815316194]	-	-	-	XP_045599493.1//uncharacterized protein LOC123758811`[Procambarus clarkii]	-	-	tr|A0A8J5N9Z9|A0A8J5N9Z9_HOMAM//FRA10AC1-like {ECO:0000313|EMBL:KAG7176335.1} OS=Homarus americanus (American lobster) ORFNames=Hamer_G009129 {ECO:0000313|EMBL:KAG7176335.1} PE=4
Pclarkia016809.t2	O	T	113.794	0	56.8968	9.63839	1.53591	6.27535	3.49E-10	2.43E-09	1.82215	1.27547	0	0	Up	Pclarkia016809	-	GO:0016020//membrane`cellular_component`A lipid bilayer along with all the proteins and protein complexes embedded in it and attached to it. [GOC:dos, GOC:mah, ISBN:0815316194]	-	-	-	XP_045599493.1//uncharacterized protein LOC123758811`[Procambarus clarkii]	-	-	tr|A0A8J5N9Z9|A0A8J5N9Z9_HOMAM//FRA10AC1-like {ECO:0000313|EMBL:KAG7176335.1} OS=Homarus americanus (American lobster) ORFNames=Hamer_G009129 {ECO:0000313|EMBL:KAG7176335.1} PE=4
Pclarkia016924.1	O	T	693.766	0	346.883	12.2457	1.49208	8.20716	2.26E-16	3.79E-15	42.0415	28.0041	0	0	Up	Pclarkia016924	-	-	-	-	-	XP_045619703.1//translation initiation factor IF-2-like`[Procambarus clarkii]	-	-	tr|A0A8J5JIK4|A0A8J5JIK4_HOMAM//Uncharacterized protein {ECO:0000313|EMBL:KAG7154993.1} OS=Homarus americanus (American lobster) ORFNames=Hamer_G015585 {ECO:0000313|EMBL:KAG7154993.1} PE=4
Pclarkia016924.t1	O	T	6547.52	1.58517	3274.55	12.0237	1.43084	8.40327	4.34E-17	7.88E-16	212.456	410.564	0.153362	0	Up	Pclarkia016924	-	-	-	-	-	XP_045619703.1//translation initiation factor IF-2-like`[Procambarus clarkii]	-	-	tr|A0A8J5JIK4|A0A8J5JIK4_HOMAM//Uncharacterized protein {ECO:0000313|EMBL:KAG7154993.1} OS=Homarus americanus (American lobster) ORFNames=Hamer_G015585 {ECO:0000313|EMBL:KAG7154993.1} PE=4
Pclarkia017143.1	O	T	84.6733	4.26549	44.4694	4.31029	0.642289	6.71082	1.94E-11	1.65E-10	1.57093	1.4525	0.07213	0.081357	Up	Pclarkia017143	-	GO:0006567//threonine catabolic process`biological_process`The chemical reactions and pathways resulting in the breakdown of threonine (2-amino-3-hydroxybutyric acid), a polar, uncharged, essential amino acid found in peptide linkage in proteins. [GOC:jl, ISBN:0198506732]	K15789//TDH`threonine 3-dehydrogenase [EC:1.1.1.103]	ko00260//Glycine, serine and threonine metabolism`Metabolism`Amino acid metabolism;ko01100//Metabolic pathways`Metabolism`Global and overview maps	-	XP_045613429.1//L-threonine 3-dehydrogenase, mitochondrial-like`[Procambarus clarkii]	PF04321.22//RmlD_sub_bind`RmlD substrate binding domain;PF01370.26//Epimerase`NAD dependent epimerase/dehydratase family;PF01073.24//3Beta_HSD`3-beta hydroxysteroid dehydrogenase/isomerase family;PF16363.10//GDP_Man_Dehyd`GDP-mannose 4,6 dehydratase	-	tr|A0A0P4WK77|A0A0P4WK77_SCYOL//NAD-dependent epimerase/dehydratase domain-containing protein {ECO:0000259|Pfam:PF01370} OS=Scylla olivacea (Orange mud crab) (Cancer olivacea) PE=3
Pclarkia017143.t1	O	T	783.671	342.36	563.015	1.19501	0.234769	5.09016	3.58E-07	1.50E-06	3.09062	2.73875	1.27366	1.30059	Up	Pclarkia017143	-	GO:0006567//threonine catabolic process`biological_process`The chemical reactions and pathways resulting in the breakdown of threonine (2-amino-3-hydroxybutyric acid), a polar, uncharged, essential amino acid found in peptide linkage in proteins. [GOC:jl, ISBN:0198506732]	K15789//TDH`threonine 3-dehydrogenase [EC:1.1.1.103]	ko01100//Metabolic pathways`Metabolism`Global and overview maps;ko00260//Glycine, serine and threonine metabolism`Metabolism`Amino acid metabolism	-	XP_045613429.1//L-threonine 3-dehydrogenase, mitochondrial-like`[Procambarus clarkii]	PF04321.22//RmlD_sub_bind`RmlD substrate binding domain;PF01370.26//Epimerase`NAD dependent epimerase/dehydratase family;PF01073.24//3Beta_HSD`3-beta hydroxysteroid dehydrogenase/isomerase family;PF16363.10//GDP_Man_Dehyd`GDP-mannose 4,6 dehydratase	-	tr|A0A0P4WK77|A0A0P4WK77_SCYOL//NAD-dependent epimerase/dehydratase domain-containing protein {ECO:0000259|Pfam:PF01370} OS=Scylla olivacea (Orange mud crab) (Cancer olivacea) PE=3
Pclarkia017309.1	O	T	24.8003	0	12.4001	7.43694	1.78779	4.15986	3.18E-05	8.91E-05	0.599191	1.34743	0	0	Up	Pclarkia017309	-	GO:0005634//nucleus`cellular_component`A membrane-bounded organelle of eukaryotic cells in which chromosomes are housed and replicated. In most cells, the nucleus contains all of the cell's chromosomes except the organellar chromosomes, and is the site of RNA synthesis and processing. In some species, or in specialized cell types, RNA metabolism or DNA replication may be absent. [GOC:go_curators]	-	-	-	XP_045599541.1//midnolin homolog`[Procambarus clarkii]	-	-	tr|A0A8J5JB06|A0A8J5JB06_HOMAM//Midnolin-B-like {ECO:0000313|EMBL:KAG7154936.1} OS=Homarus americanus (American lobster) ORFNames=Hamer_G021944 {ECO:0000313|EMBL:KAG7154936.1} PE=4
Pclarkia017309.t1	O	T	50.1662	0	25.0831	8.45685	1.60244	5.27747	1.31E-07	5.93E-07	1.49844	1.12005	0	0	Up	Pclarkia017309	-	-	-	-	-	XP_045599541.1//midnolin homolog`[Procambarus clarkii]	-	-	tr|A0AAE1U334|A0AAE1U334_9EUCA//Uncharacterized protein {ECO:0000313|EMBL:KAK4304430.1} OS=Petrolisthes manimaculis ORFNames=Pmani_023621 {ECO:0000313|EMBL:KAK4304430.1} PE=4
Pclarkia017562.1	O	T	2522.18	0.396292	1261.29	12.6646	1.45904	8.68012	3.95E-18	8.16E-17	61.6496	75.0045	0.021905	0	Up	Pclarkia017562	-	GO:0030246//carbohydrate binding`molecular_function`Binding to a carbohydrate, which includes monosaccharides, oligosaccharides and polysaccharides as well as substances derived from monosaccharides by reduction of the carbonyl group (alditols), by oxidation of one or more hydroxy groups to afford the corresponding aldehydes, ketones, or carboxylic acids, or by replacement of one or more hydroxy …	K06560//MRC, CD206, CD280`mannose receptor, C type	ko04145//Phagosome`Cellular Processes`Transport and catabolism	-	XP_045612377.1//mediator of RNA polymerase II transcription subunit 15-like`[Procambarus clarkii]	PF00059.26//Lectin_C`Lectin C-type domain	-	tr|A0A1Z3GD51|A0A1Z3GD51_PROCL//Putative c-type lectin {ECO:0000313|EMBL:ASC55679.1} Fragment OS=Procambarus clarkii (Red swamp crayfish) PE=2
Pclarkia017562.t1	O	T	426.844	0	213.422	11.5442	1.48213	7.78891	6.76E-15	9.39E-14	8.77477	11.3511	0	0	Up	Pclarkia017562	-	-	-	-	-	XP_045612377.1//mediator of RNA polymerase II transcription subunit 15-like`[Procambarus clarkii]	-	-	tr|A0A8J5JTQ1|A0A8J5JTQ1_HOMAM//C-type lectin-like 9 {ECO:0000313|EMBL:KAG7161635.1} OS=Homarus americanus (American lobster) ORFNames=Hamer_G014205 {ECO:0000313|EMBL:KAG7161635.1} PE=4
Pclarkia017673.1	O	T	19.1234	0	9.56168	7.0661	1.82218	3.87782	0.000105395	0.000262758	0.345558	0.215024	0	0	Up	Pclarkia017673	-	GO:0016020//membrane`cellular_component`A lipid bilayer along with all the proteins and protein complexes embedded in it and attached to it. [GOC:dos, GOC:mah, ISBN:0815316194]	-	-	-	XP_045584916.1//uncharacterized protein LOC123747021`[Procambarus clarkii]	-	-	tr|A0A8J5JPN6|A0A8J5JPN6_HOMAM//Uncharacterized protein {ECO:0000313|EMBL:KAG7160068.1} OS=Homarus americanus (American lobster) ORFNames=Hamer_G023154 {ECO:0000313|EMBL:KAG7160068.1} PE=4
Pclarkia017673.t1	O	T	60.8805	0	30.4402	8.73666	1.61383	5.41363	6.18E-08	2.97E-07	1.04202	0.565553	0	0	Up	Pclarkia017673	-	GO:0016020//membrane`cellular_component`A lipid bilayer along with all the proteins and protein complexes embedded in it and attached to it. [GOC:dos, GOC:mah, ISBN:0815316194]	-	-	-	XP_045584916.1//uncharacterized protein LOC123747021`[Procambarus clarkii]	-	-	tr|A0A8J5JPN6|A0A8J5JPN6_HOMAM//Uncharacterized protein {ECO:0000313|EMBL:KAG7160068.1} OS=Homarus americanus (American lobster) ORFNames=Hamer_G023154 {ECO:0000313|EMBL:KAG7160068.1} PE=4
Pclarkia017781.1	O	T	30.9061	4.31235	17.6092	2.84844	1.10871	2.56915	0.0101949	0.0156005	0.309516	0.074641	0.040317	0.014211	Up	Pclarkia017781	-	GO:0070736//protein-glycine ligase activity, initiating`molecular_function`Catalysis of the posttranslational transfer of a glycine residue to the gamma-carboxyl group(s) of one or more specific glutamate residues on a target protein. [GOC:mah, PMID:19524510];GO:0015630//microtubule cytoskeleton`cellular_component`The part of the cytoskeleton (the internal framework of a cell) composed of microtu…	K16608//TTLL3_8`tubulin monoglycylase TTLL3/8 [EC:6.3.2.-]	-	-	XP_045619330.1//uncharacterized protein LOC123771071`[Procambarus clarkii]	PF03133.20//TTL`Tubulin-tyrosine ligase family	-	tr|A0A8J5K3C4|A0A8J5K3C4_HOMAM//Monoglycylase TTLL8-like {ECO:0000313|EMBL:KAG7164139.1} OS=Homarus americanus (American lobster) ORFNames=Hamer_G014267 {ECO:0000313|EMBL:KAG7164139.1} PE=4
Pclarkia017781.t1	O	T	259.397	24.2166	141.807	3.42035	0.816741	4.18781	2.82E-05	7.99E-05	2.53284	0.617573	0.074497	0.222969	Up	Pclarkia017781	-	GO:0070736//protein-glycine ligase activity, initiating`molecular_function`Catalysis of the posttranslational transfer of a glycine residue to the gamma-carboxyl group(s) of one or more specific glutamate residues on a target protein. [GOC:mah, PMID:19524510];GO:0015630//microtubule cytoskeleton`cellular_component`The part of the cytoskeleton (the internal framework of a cell) composed of microtu…	K16608//TTLL3_8`tubulin monoglycylase TTLL3/8 [EC:6.3.2.-]	-	-	XP_045619330.1//uncharacterized protein LOC123771071`[Procambarus clarkii]	PF03133.20//TTL`Tubulin-tyrosine ligase family	-	tr|A0A8J5K3C4|A0A8J5K3C4_HOMAM//Monoglycylase TTLL8-like {ECO:0000313|EMBL:KAG7164139.1} OS=Homarus americanus (American lobster) ORFNames=Hamer_G014267 {ECO:0000313|EMBL:KAG7164139.1} PE=4
Pclarkia017903.1	O	T	70.1584	5.85065	38.0045	3.58504	0.688672	5.20573	1.93E-07	8.50E-07	0.403973	0.703606	0.057059	0.035754	Up	Pclarkia017903	-	GO:0006897//endocytosis`biological_process`A vesicle-mediated transport process in which cells take up external materials or membrane constituents by the invagination of a part of the plasma membrane to form a new membrane-bounded vesicle. [GOC:mah, ISBN:0198506732, ISBN:0716731363, Wikipedia:Endocytosis];GO:0008083//growth factor activity`molecular_function`The function that stimulates a cell to…	K12480//RABEP1`Rab GTPase-binding effector protein 1	ko04144//Endocytosis`Cellular Processes`Transport and catabolism	-	XP_045619401.1//rab GTPase-binding effector protein 1-like isoform X1`[Procambarus clarkii]	PF09311.16//Rab5-bind`Rabaptin-like protein;PF01363.26//FYVE`FYVE zinc finger	-	tr|A0A8J5K257|A0A8J5K257_HOMAM//Rab GTPase-binding effector protein 1-like {ECO:0000313|EMBL:KAG7166856.1} OS=Homarus americanus (American lobster) ORFNames=Hamer_G010531 {ECO:0000313|EMBL:KAG7166856.1} PE=3
Pclarkia017903.t1	O	T	617.452	215.234	416.343	1.52073	0.234867	6.47486	9.49E-11	7.26E-10	4.84815	4.62067	1.72664	1.6121	Up	Pclarkia017903	-	GO:0006897//endocytosis`biological_process`A vesicle-mediated transport process in which cells take up external materials or membrane constituents by the invagination of a part of the plasma membrane to form a new membrane-bounded vesicle. [GOC:mah, ISBN:0198506732, ISBN:0716731363, Wikipedia:Endocytosis];GO:0008083//growth factor activity`molecular_function`The function that stimulates a cell to…	K12480//RABEP1`Rab GTPase-binding effector protein 1	ko04144//Endocytosis`Cellular Processes`Transport and catabolism	-	XP_045619407.1//rab GTPase-binding effector protein 1-like isoform X6`[Procambarus clarkii]	PF03528.20//Rabaptin`Rabaptin;PF09311.16//Rab5-bind`Rabaptin-like protein;PF01363.26//FYVE`FYVE zinc finger	-	tr|A0A8J5K257|A0A8J5K257_HOMAM//Rab GTPase-binding effector protein 1-like {ECO:0000313|EMBL:KAG7166856.1} OS=Homarus americanus (American lobster) ORFNames=Hamer_G010531 {ECO:0000313|EMBL:KAG7166856.1} PE=3
Pclarkia017912.1	O	T	92.6702	0	46.3351	9.34064	1.53175	6.09802	1.07E-09	6.94E-09	0.660564	0.767046	0	0	Up	Pclarkia017912	-	-	K24295//HCG22`protein PBMUCL2	-	-	XP_045619563.1//uncharacterized protein LOC123771155 isoform X2`[Procambarus clarkii]	-	-	tr|A0AAE1KDW1|A0AAE1KDW1_PETCI//Uncharacterized protein {ECO:0000313|EMBL:KAK3872616.1} OS=Petrolisthes cinctipes (Flat porcelain crab) ORFNames=Pcinc_022317 {ECO:0000313|EMBL:KAK3872616.1} PE=4
Pclarkia017912.t1	O	T	117.714	19.3772	68.5458	2.60055	0.474912	5.47585	4.35E-08	2.15E-07	0.807331	1.17476	0.149569	0.178927	Up	Pclarkia017912	-	-	-	-	-	XP_045619563.1//uncharacterized protein LOC123771155 isoform X2`[Procambarus clarkii]	-	-	tr|A0AAE1KDW1|A0AAE1KDW1_PETCI//Uncharacterized protein {ECO:0000313|EMBL:KAK3872616.1} OS=Petrolisthes cinctipes (Flat porcelain crab) ORFNames=Pcinc_022317 {ECO:0000313|EMBL:KAK3872616.1} PE=4
Pclarkia018087.1	O	T	353.787	0	176.893	11.2738	1.4781	7.62724	2.40E-14	3.06E-13	6.86925	6.93971	0	0	Up	Pclarkia018087	-	-	K23284//C1QL`C1q-related factor	-	-	XP_045610285.1//complement C1q-like protein 4 isoform X1`[Procambarus clarkii]	PF00386.26//C1q`C1q domain	-	tr|A0A1Z3GD26|A0A1Z3GD26_PROCL//Putative complement component 1, q subcomponent protein {ECO:0000313|EMBL:ASC55672.1} OS=Procambarus clarkii (Red swamp crayfish) PE=2
Pclarkia018087.t1	O	T	94.6851	0	47.3425	9.37242	1.52923	6.12886	8.85E-10	5.80E-09	4.71742	4.4904	0	0	Up	Pclarkia018087	-	-	-	-	-	-	-	-	-
Pclarkia018088.1	O	T	286.651	0	143.325	10.9707	1.49102	7.35787	1.87E-13	2.10E-12	16.4725	13.192	0	0	Up	Pclarkia018088	-	-	K23284//C1QL`C1q-related factor	-	-	XP_045610283.1//cerebellin-1-like`[Procambarus clarkii]	PF00386.26//C1q`C1q domain	Homeobox//https://guolab.wchscu.cn/AnimalTFDB4/#/detail/TF/Sparus_aurata/Homeobox	tr|A0A1Z3GD26|A0A1Z3GD26_PROCL//Putative complement component 1, q subcomponent protein {ECO:0000313|EMBL:ASC55672.1} OS=Procambarus clarkii (Red swamp crayfish) PE=2
Pclarkia018088.t1	O	T	5315.62	1.56955	2658.6	11.74	0.757564	15.497	3.64E-54	5.18E-52	294.801	287.131	0.133004	0.041672	Up	Pclarkia018088	-	-	-	-	-	-	-	-	-
Pclarkia018090.1	O	T	350.034	0	175.017	11.259	1.49138	7.54936	4.37E-14	5.37E-13	29.2197	21.9374	0	0	Up	Pclarkia018090	-	-	K23284//C1QL`C1q-related factor	-	-	XP_045610275.1//complement C1q-like protein 4 isoform X1`[Procambarus clarkii]	PF00386.26//C1q`C1q domain	-	tr|A0A1Z3GD26|A0A1Z3GD26_PROCL//Putative complement component 1, q subcomponent protein {ECO:0000313|EMBL:ASC55672.1} OS=Procambarus clarkii (Red swamp crayfish) PE=2
Pclarkia018090.t1	O	T	3343.94	1.56955	1672.76	11.0698	0.829782	13.3406	1.34E-40	1.16E-38	151.314	290.628	0.159784	0.050062	Up	Pclarkia018090	-	-	-	-	-	XP_045610275.1//complement C1q-like protein 4 isoform X1`[Procambarus clarkii]	-	-	-
Pclarkia018091.1	O	T	464.604	0	232.302	11.6671	1.47505	7.90961	2.58E-15	3.79E-14	30.8308	28.8957	0	0	Up	Pclarkia018091	-	-	K23284//C1QL`C1q-related factor	-	-	XP_045610273.1//complement C1q-like protein 4`[Procambarus clarkii]	PF00386.26//C1q`C1q domain;PF18573.6//BclA_C`BclA C-terminal domain	-	tr|A0A1Z3GD26|A0A1Z3GD26_PROCL//Putative complement component 1, q subcomponent protein {ECO:0000313|EMBL:ASC55672.1} OS=Procambarus clarkii (Red swamp crayfish) PE=2
Pclarkia018091.t1	O	T	596.954	0	298.477	12.0283	1.47202	8.17133	3.05E-16	5.04E-15	39.2485	44.6086	0	0	Up	Pclarkia018091	-	-	-	-	-	XP_045610273.1//complement C1q-like protein 4`[Procambarus clarkii]	-	-	-
Pclarkia018092.1	O	T	2666.62	0	1333.31	14.1878	1.4657	9.67986	3.67E-22	1.09E-20	104.454	125.179	0	0	Up	Pclarkia018092	-	-	K23284//C1QL`C1q-related factor	-	-	XP_045610273.1//complement C1q-like protein 4`[Procambarus clarkii]	PF00386.26//C1q`C1q domain;PF18573.6//BclA_C`BclA C-terminal domain	-	tr|A0A1Z3GD26|A0A1Z3GD26_PROCL//Putative complement component 1, q subcomponent protein {ECO:0000313|EMBL:ASC55672.1} OS=Procambarus clarkii (Red swamp crayfish) PE=2
Pclarkia018092.t1	O	T	463.959	0	231.98	11.6649	2.55867	4.55897	5.14E-06	1.71E-05	38.7786	6.74469	0	0	Up	Pclarkia018092	-	-	K23284//C1QL`C1q-related factor	-	-	XP_045610273.1//complement C1q-like protein 4`[Procambarus clarkii]	PF00386.26//C1q`C1q domain;PF18573.6//BclA_C`BclA C-terminal domain	-	tr|A0A1Z3GD26|A0A1Z3GD26_PROCL//Putative complement component 1, q subcomponent protein {ECO:0000313|EMBL:ASC55672.1} OS=Procambarus clarkii (Red swamp crayfish) PE=2
Pclarkia018092.t4	O	T	26.952	0	13.476	7.55663	1.8512	4.08203	4.46E-05	0.000121155	0.770011	2.80006	0	0	Up	Pclarkia018092	-	-	K23284//C1QL`C1q-related factor	-	-	XP_045610273.1//complement C1q-like protein 4`[Procambarus clarkii]	PF00386.26//C1q`C1q domain	-	tr|A0A1Z3GD26|A0A1Z3GD26_PROCL//Putative complement component 1, q subcomponent protein {ECO:0000313|EMBL:ASC55672.1} OS=Procambarus clarkii (Red swamp crayfish) PE=2
Pclarkia018092.t5	O	T	27.4714	0	13.7357	7.58688	1.69384	4.4791	7.50E-06	2.42E-05	1.57661	1.63583	0	0	Up	Pclarkia018092	-	-	-	-	-	XP_045610273.1//complement C1q-like protein 4`[Procambarus clarkii]	-	-	-
Pclarkia018094.1	O	T	42.7794	0	21.3897	8.22693	1.62114	5.07479	3.88E-07	1.61E-06	2.75253	2.13182	0	0	Up	Pclarkia018094	-	-	K24235//CBLN`cerebellin	-	-	XP_045610272.1//cerebellin-2-like`[Procambarus clarkii]	PF00386.26//C1q`C1q domain	-	tr|A0A1Z3GD26|A0A1Z3GD26_PROCL//Putative complement component 1, q subcomponent protein {ECO:0000313|EMBL:ASC55672.1} OS=Procambarus clarkii (Red swamp crayfish) PE=2
Pclarkia018094.t1	O	T	208.811	0	104.406	10.5122	1.5276	6.88148	5.92E-12	5.42E-11	8.5136	15.4355	0	0	Up	Pclarkia018094	-	-	K24235//CBLN`cerebellin	-	-	XP_045610272.1//cerebellin-2-like`[Procambarus clarkii]	PF00386.26//C1q`C1q domain	-	tr|A0A1Z3GD26|A0A1Z3GD26_PROCL//Putative complement component 1, q subcomponent protein {ECO:0000313|EMBL:ASC55672.1} OS=Procambarus clarkii (Red swamp crayfish) PE=2
Pclarkia018095.1	O	T	248.112	0.380672	124.246	9.3192	1.48637	6.26978	3.62E-10	2.51E-09	12.4036	16.4546	0	0.044225	Up	Pclarkia018095	-	-	K23284//C1QL`C1q-related factor	-	-	XP_045610271.1//cerebellin-3-like`[Procambarus clarkii]	PF00386.26//C1q`C1q domain	-	tr|A0A1Z3GD26|A0A1Z3GD26_PROCL//Putative complement component 1, q subcomponent protein {ECO:0000313|EMBL:ASC55672.1} OS=Procambarus clarkii (Red swamp crayfish) PE=2
Pclarkia018095.t1	O	T	5747.12	3.90044	2875.51	10.5307	0.508336	20.716	2.49E-95	1.65E-92	310.095	320.264	0.266382	0.166921	Up	Pclarkia018095	-	-	-	-	-	XP_045610271.1//cerebellin-3-like`[Procambarus clarkii]	-	-	-
Pclarkia018109.1	O	T	7401.26	0.761343	3701.01	13.2189	1.04576	12.6405	1.26E-36	9.08E-35	73.6472	73.1253	0	0.015095	Up	Pclarkia018109	-	-	K13884//MARCO`macrophage receptor with collagenous structure	ko04145//Phagosome`Cellular Processes`Transport and catabolism	-	XP_045602579.1//collagen alpha-1(III) chain-like isoform X4`[Procambarus clarkii]	-	-	-
Pclarkia018109.t1	O	T	127.772	0.761343	64.2669	7.36407	1.11716	6.59178	4.35E-11	3.48E-10	1.7651	2.08085	0	0.022882	Up	Pclarkia018109	-	-	-	-	-	XP_045602579.1//collagen alpha-1(III) chain-like isoform X4`[Procambarus clarkii]	-	-	-
Pclarkia018215.1	O	T	610.347	0.396292	305.371	10.6177	1.5072	7.04467	1.86E-12	1.83E-11	52.2221	27.6653	0.053261	0	Up	Pclarkia018215	-	GO:0030246//carbohydrate binding`molecular_function`Binding to a carbohydrate, which includes monosaccharides, oligosaccharides and polysaccharides as well as substances derived from monosaccharides by reduction of the carbonyl group (alditols), by oxidation of one or more hydroxy groups to afford the corresponding aldehydes, ketones, or carboxylic acids, or by replacement of one or more hydroxy …	K06560//MRC, CD206, CD280`mannose receptor, C type	ko04145//Phagosome`Cellular Processes`Transport and catabolism	-	XP_045620780.1//P-selectin-like`[Procambarus clarkii]	PF00059.26//Lectin_C`Lectin C-type domain	-	tr|A0A1Z3GD51|A0A1Z3GD51_PROCL//Putative c-type lectin {ECO:0000313|EMBL:ASC55679.1} Fragment OS=Procambarus clarkii (Red swamp crayfish) PE=2
Pclarkia018215.t1	O	T	1732.63	0.792583	866.711	11.1211	1.10951	10.0234	1.20E-23	4.09E-22	115.675	61.2124	0.083054	0	Up	Pclarkia018215	-	GO:0030246//carbohydrate binding`molecular_function`Binding to a carbohydrate, which includes monosaccharides, oligosaccharides and polysaccharides as well as substances derived from monosaccharides by reduction of the carbonyl group (alditols), by oxidation of one or more hydroxy groups to afford the corresponding aldehydes, ketones, or carboxylic acids, or by replacement of one or more hydroxy …	-	-	-	XP_045620780.1//P-selectin-like`[Procambarus clarkii]	-	-	tr|A0A1Z3GD51|A0A1Z3GD51_PROCL//Putative c-type lectin {ECO:0000313|EMBL:ASC55679.1} Fragment OS=Procambarus clarkii (Red swamp crayfish) PE=2
Pclarkia018215.t2	O	T	370.045	0	185.022	11.3392	1.52348	7.44301	9.84E-14	1.15E-12	24.2842	12.8876	0	0	Up	Pclarkia018215	-	GO:0030246//carbohydrate binding`molecular_function`Binding to a carbohydrate, which includes monosaccharides, oligosaccharides and polysaccharides as well as substances derived from monosaccharides by reduction of the carbonyl group (alditols), by oxidation of one or more hydroxy groups to afford the corresponding aldehydes, ketones, or carboxylic acids, or by replacement of one or more hydroxy …	K06560//MRC, CD206, CD280`mannose receptor, C type	ko04145//Phagosome`Cellular Processes`Transport and catabolism	-	XP_045586566.1//collectin-12-like isoform X2`[Procambarus clarkii]	PF00059.26//Lectin_C`Lectin C-type domain	-	tr|A0A1Z3GD51|A0A1Z3GD51_PROCL//Putative c-type lectin {ECO:0000313|EMBL:ASC55679.1} Fragment OS=Procambarus clarkii (Red swamp crayfish) PE=2
Pclarkia018309.1	O	T	165.134	74.5572	119.845	1.14676	0.323734	3.5423	0.00039666	0.000860539	0.880074	0.979749	0.429312	0.417649	Up	Pclarkia018309	-	GO:0005634//nucleus`cellular_component`A membrane-bounded organelle of eukaryotic cells in which chromosomes are housed and replicated. In most cells, the nucleus contains all of the cell's chromosomes except the organellar chromosomes, and is the site of RNA synthesis and processing. In some species, or in specialized cell types, RNA metabolism or DNA replication may be absent. [GOC:go_curators]…	K17586//PHRF1`PHD and RING finger domain-containing protein 1	-	-	XP_045626341.1//uncharacterized protein LOC123775323`[Procambarus clarkii]	PF13639.11//zf-RING_2`Ring finger domain;PF00628.34//PHD`PHD-finger	MBD//https://guolab.wchscu.cn/AnimalTFDB4/#/detail/TF/Electrophorus_electricus/MBD	tr|A0A8J5N8P5|A0A8J5N8P5_HOMAM//PHD and RING finger domain-containing protein 1-like 1 {ECO:0000313|EMBL:KAG7175971.1} OS=Homarus americanus (American lobster) ORFNames=Hamer_G016917 {ECO:0000313|EMBL:KAG7175971.1} PE=4
Pclarkia018309.t1	O	T	27.7765	3.10785	15.4422	3.15772	0.912638	3.45999	0.000540187	0.00113594	0.193794	0.318099	0.029738	0.027952	Up	Pclarkia018309	-	GO:0005634//nucleus`cellular_component`A membrane-bounded organelle of eukaryotic cells in which chromosomes are housed and replicated. In most cells, the nucleus contains all of the cell's chromosomes except the organellar chromosomes, and is the site of RNA synthesis and processing. In some species, or in specialized cell types, RNA metabolism or DNA replication may be absent. [GOC:go_curators]…	K17586//PHRF1`PHD and RING finger domain-containing protein 1	-	-	XP_045626341.1//uncharacterized protein LOC123775323`[Procambarus clarkii]	PF13639.11//zf-RING_2`Ring finger domain;PF00628.34//PHD`PHD-finger	MBD//https://guolab.wchscu.cn/AnimalTFDB4/#/detail/TF/Electrophorus_electricus/MBD	tr|A0A8J5N8P5|A0A8J5N8P5_HOMAM//PHD and RING finger domain-containing protein 1-like 1 {ECO:0000313|EMBL:KAG7175971.1} OS=Homarus americanus (American lobster) ORFNames=Hamer_G016917 {ECO:0000313|EMBL:KAG7175971.1} PE=4
Pclarkia018382.1	O	T	0	10.8619	5.43093	-5.56206	2.00587	-2.77289	0.00555615	0.00908222	0	0	2.54822	2.76091	Down	Pclarkia018382	-	-	-	-	-	-	-	-	-
Pclarkia018382.t1	O	T	0	95.8436	47.9218	-8.7037	1.55503	-5.59714	2.18E-08	1.14E-07	0	0	2.97237	4.71149	Down	Pclarkia018382	-	-	-	-	-	XP_045610202.1//ABC transporter F family member 4-like`[Procambarus clarkii]	-	-	-
Pclarkia018414.1	O	T	16.7424	0.380672	8.56154	5.43374	1.77534	3.06068	0.00220833	0.00397938	0.126011	0.101679	0	0.005112	Up	Pclarkia018414	-	GO:0019075//virus maturation`biological_process`The refolding and structural rearrangements of virion parts to transition from the intermediate virion to the more mature virion. Maturation usually involves proteolysis events and changes in the folding of the virion proteins. Can occur inside the host cell or after release. [ISBN:0781718325];GO:0000813//ESCRT I complex`cellular_component`An endoso…	K12186//FAM125`ESCRT-I complex subunit MVB12	ko04144//Endocytosis`Cellular Processes`Transport and catabolism	-	XP_045609250.1//multivesicular body subunit 12B-like`[Procambarus clarkii]	PF10240.14//DUF2464`Multivesicular body subunit 12	-	tr|A0A3R7M0H9|A0A3R7M0H9_PENVA//Multivesicular body subunit 12A {ECO:0008006|Google:ProtNLM} OS=Penaeus vannamei (Whiteleg shrimp) (Litopenaeus vannamei) ORFNames=C7M84_012187 {ECO:0000313|EMBL:ROT69599.1} PE=3
Pclarkia018414.t1	O	T	57.4311	20.7223	39.0767	1.47421	0.643905	2.28949	0.0220512	0.0310665	0.464447	0.304134	0.190246	0.091964	Up	Pclarkia018414	-	GO:0019075//virus maturation`biological_process`The refolding and structural rearrangements of virion parts to transition from the intermediate virion to the more mature virion. Maturation usually involves proteolysis events and changes in the folding of the virion proteins. Can occur inside the host cell or after release. [ISBN:0781718325];GO:0000813//ESCRT I complex`cellular_component`An endoso…	K12186//FAM125`ESCRT-I complex subunit MVB12	ko04144//Endocytosis`Cellular Processes`Transport and catabolism	-	XP_045609250.1//multivesicular body subunit 12B-like`[Procambarus clarkii]	PF10240.14//DUF2464`Multivesicular body subunit 12	-	tr|A0A3R7M0H9|A0A3R7M0H9_PENVA//Multivesicular body subunit 12A {ECO:0008006|Google:ProtNLM} OS=Penaeus vannamei (Whiteleg shrimp) (Litopenaeus vannamei) ORFNames=C7M84_012187 {ECO:0000313|EMBL:ROT69599.1} PE=3
Pclarkia018454.1	O	T	29.0279	0	14.514	7.66482	1.70577	4.49347	7.01E-06	2.27E-05	0.265596	0.428896	0	0	Up	Pclarkia018454	-	-	K03900//VWF`von Willebrand factor	ko04512//ECM-receptor interaction`Environmental Information Processing`Signaling molecules and interaction	-	XP_045581501.1//mucin-6-like`[Procambarus clarkii]	PF00094.30//VWD`von Willebrand factor type D domain;PF05375.18//Pacifastin_I`Pacifastin inhibitor (LCMII)	-	tr|A0AAE1PBQ8|A0AAE1PBQ8_9EUCA//Uncharacterized protein {ECO:0000313|EMBL:KAK4305458.1} OS=Petrolisthes manimaculis ORFNames=Pmani_022651 {ECO:0000313|EMBL:KAK4305458.1} PE=4
Pclarkia018454.t1	O	T	268.496	0	134.248	10.8756	2.59102	4.19743	2.70E-05	7.69E-05	0.868936	5.52334	0	0	Up	Pclarkia018454	-	-	-	-	-	-	-	-	-
Pclarkia018562.1	O	T	33.4996	1.9346	17.7171	4.10851	0.989909	4.15039	3.32E-05	9.25E-05	1.23679	2.14165	0.081337	0.114678	Up	Pclarkia018562	-	GO:0036211//protein modification process`biological_process`The covalent alteration of one or more amino acids occurring in proteins, peptides and nascent polypeptides (co-translational, post-translational modifications). Includes the modification of charged tRNAs that are destined to occur in a protein (pre-translation modification). [GOC:bf, GOC:jl]	K23735//LIPT2, LIP2`lipoyl(octanoyl) transferase 2 [EC:2.3.1.181]	ko00785//Lipoic acid metabolism`Metabolism`Metabolism of cofactors and vitamins;ko01100//Metabolic pathways`Metabolism`Global and overview maps;ko01240//Biosynthesis of cofactors`Metabolism`Global and overview maps	-	XP_045594696.1//putative lipoyltransferase 2, mitochondrial isoform X1`[Procambarus clarkii]	PF05347.20//Complex1_LYR`Complex 1 protein (LYR family);PF21948.1//LplA-B_cat`Lipoyl protein ligase A/B catalytic domain	-	tr|A0A0N7ZBB7|A0A0N7ZBB7_SCYOL//Octanoyl-[acyl-carrier-protein]:protein N-octanoyltransferase LIPT2, mitochondrial {ECO:0000256|PIRNR:PIRNR016262} EC=2.3.1.181 {ECO:0000256|PIRNR:PIRNR016262} OS=Scylla olivacea (Orange mud crab) (Cancer olivacea) PE=3
Pclarkia018562.t1	O	T	649.532	134.352	391.942	2.27342	0.237487	9.5728	1.04E-21	3.02E-20	14.5473	14.6881	3.07853	3.0306	Up	Pclarkia018562	-	GO:0036211//protein modification process`biological_process`The covalent alteration of one or more amino acids occurring in proteins, peptides and nascent polypeptides (co-translational, post-translational modifications). Includes the modification of charged tRNAs that are destined to occur in a protein (pre-translation modification). [GOC:bf, GOC:jl]	K23735//LIPT2, LIP2`lipoyl(octanoyl) transferase 2 [EC:2.3.1.181]	ko01100//Metabolic pathways`Metabolism`Global and overview maps;ko01240//Biosynthesis of cofactors`Metabolism`Global and overview maps;ko00785//Lipoic acid metabolism`Metabolism`Metabolism of cofactors and vitamins	-	XP_045594696.1//putative lipoyltransferase 2, mitochondrial isoform X1`[Procambarus clarkii]	PF21948.1//LplA-B_cat`Lipoyl protein ligase A/B catalytic domain	-	tr|A0A0N7ZBB7|A0A0N7ZBB7_SCYOL//Octanoyl-[acyl-carrier-protein]:protein N-octanoyltransferase LIPT2, mitochondrial {ECO:0000256|PIRNR:PIRNR016262} EC=2.3.1.181 {ECO:0000256|PIRNR:PIRNR016262} OS=Scylla olivacea (Orange mud crab) (Cancer olivacea) PE=3
Pclarkia018590.1	O	T	24.6025	5.07369	14.8381	2.2834	0.904255	2.52517	0.0115643	0.0174544	0.164654	0.09056	0.033688	0.019791	Up	Pclarkia018590	-	GO:0006355//regulation of DNA-templated transcription`biological_process`Any process that modulates the frequency, rate or extent of cellular DNA-templated transcription. [GOC:go_curators, GOC:txnOH];GO:0016586//RSC-type complex`cellular_component`A SWI/SNF-type complex that contains a bromodomain containing-protein, such as yeast Rsc1 or Rsc4 or mammalian PB1/BAF180. The RSC complex is generally…	K11765//ARID2`AT-rich interactive domain-containing protein 2	ko03082//ATP-dependent chromatin remodeling`Genetic Information Processing`Chromosome	-	XP_045616327.1//AT-rich interactive domain-containing protein 2-like isoform X2`[Procambarus clarkii]	PF01388.26//ARID`ARID/BRIGHT DNA binding domain;PF02257.20//RFX_DNA_binding`RFX DNA-binding domain	ARID//https://guolab.wchscu.cn/AnimalTFDB4/#/detail/TF/Drosophila_melanogaster/ARID	tr|A0A8J5JY04|A0A8J5JY04_HOMAM//AT-rich interactive domain-containing protein 2-like {ECO:0000313|EMBL:KAG7163198.1} OS=Homarus americanus (American lobster) ORFNames=Hamer_G002282 {ECO:0000313|EMBL:KAG7163198.1} PE=4
Pclarkia018590.t1	O	T	13.049	1.9346	7.49179	2.75251	1.18526	2.32228	0.0202178	0.0287533	0.070747	0.060296	0.008142	0.01148	Up	Pclarkia018590	-	GO:0006355//regulation of DNA-templated transcription`biological_process`Any process that modulates the frequency, rate or extent of cellular DNA-templated transcription. [GOC:go_curators, GOC:txnOH];GO:0016586//RSC-type complex`cellular_component`A SWI/SNF-type complex that contains a bromodomain containing-protein, such as yeast Rsc1 or Rsc4 or mammalian PB1/BAF180. The RSC complex is generally…	K11765//ARID2`AT-rich interactive domain-containing protein 2	ko03082//ATP-dependent chromatin remodeling`Genetic Information Processing`Chromosome	-	XP_045616326.1//AT-rich interactive domain-containing protein 2-like isoform X1`[Procambarus clarkii]	PF01388.26//ARID`ARID/BRIGHT DNA binding domain;PF02257.20//RFX_DNA_binding`RFX DNA-binding domain	ARID//https://guolab.wchscu.cn/AnimalTFDB4/#/detail/TF/Drosophila_melanogaster/ARID	tr|A0A8J5JY04|A0A8J5JY04_HOMAM//AT-rich interactive domain-containing protein 2-like {ECO:0000313|EMBL:KAG7163198.1} OS=Homarus americanus (American lobster) ORFNames=Hamer_G002282 {ECO:0000313|EMBL:KAG7163198.1} PE=4
Pclarkia018610.1	O	T	3435.98	7623.77	5529.87	-1.1498	0.177824	-6.46592	1.01E-10	7.68E-10	249.033	260.914	581.422	561.867	Down	Pclarkia018610	-	GO:0003735//structural constituent of ribosome`molecular_function`The action of a molecule that contributes to the structural integrity of the ribosome. [GOC:mah];GO:0042273//ribosomal large subunit biogenesis`biological_process`A cellular process that results in the biosynthesis of constituent macromolecules, assembly, and arrangement of constituent parts of a large ribosomal subunit; includes t…	K02875//RP-L14e, RPL14`large subunit ribosomal protein L14e	ko03010//Ribosome`Genetic Information Processing`Translation	-	XP_045597248.1//60S ribosomal protein L14-like`[Procambarus clarkii]	PF00467.34//KOW`KOW motif;PF01929.22//Ribosomal_L14e`Ribosomal protein L14	-	tr|A0A8J5JJM9|A0A8J5JJM9_HOMAM//Large ribosomal subunit protein eL14 {ECO:0000256|ARBA:ARBA00035215} 60S ribosomal protein L14 {ECO:0000256|ARBA:ARBA00035318} OS=Homarus americanus (American lobster) ORFNames=Hamer_G006288 {ECO:0000313|EMBL:KAG7158910.1} PE=3
Pclarkia018610.t1	O	T	14.5445	58.3035	36.424	-2.01064	0.600093	-3.35055	0.000806521	0.00161911	0.389247	0.688061	2.29959	2.04918	Down	Pclarkia018610	-	GO:0003735//structural constituent of ribosome`molecular_function`The action of a molecule that contributes to the structural integrity of the ribosome. [GOC:mah];GO:0042273//ribosomal large subunit biogenesis`biological_process`A cellular process that results in the biosynthesis of constituent macromolecules, assembly, and arrangement of constituent parts of a large ribosomal subunit; includes t…	-	-	-	XP_045597248.1//60S ribosomal protein L14-like`[Procambarus clarkii]	-	-	tr|A0A8J5JJM9|A0A8J5JJM9_HOMAM//Large ribosomal subunit protein eL14 {ECO:0000256|ARBA:ARBA00035215} 60S ribosomal protein L14 {ECO:0000256|ARBA:ARBA00035318} OS=Homarus americanus (American lobster) ORFNames=Hamer_G006288 {ECO:0000313|EMBL:KAG7158910.1} PE=3
Pclarkia019425.1	O	T	307.101	33.7588	170.43	3.18553	0.3368	9.45823	3.13E-21	8.75E-20	2.0518	1.78245	0.207555	0.21888	Up	Pclarkia019425	-	-	K25218//AFTPH`aftiphilin	-	-	XP_045604411.1//aftiphilin-like isoform X1`[Procambarus clarkii]	PF15045.11//Clathrin_bdg`Clathrin-binding box of Aftiphilin, vesicle trafficking	-	tr|A0A8J5JVX6|A0A8J5JVX6_HOMAM//Putative Clathrin-binding box of Aftiphilin, vesicle trafficking-containing protein {ECO:0000313|EMBL:KAG7162118.1} OS=Homarus americanus (American lobster) ORFNames=Hamer_G010778 {ECO:0000313|EMBL:KAG7162118.1} PE=4
Pclarkia019425.t1	O	T	28.0667	0	14.0333	7.61798	1.68914	4.50998	6.48E-06	2.12E-05	0.432594	0.430131	0	0	Up	Pclarkia019425	-	-	K25218//AFTPH`aftiphilin	-	-	XP_045604417.1//aftiphilin-like isoform X4`[Procambarus clarkii]	PF15045.11//Clathrin_bdg`Clathrin-binding box of Aftiphilin, vesicle trafficking	-	tr|A0A8J5JVX6|A0A8J5JVX6_HOMAM//Putative Clathrin-binding box of Aftiphilin, vesicle trafficking-containing protein {ECO:0000313|EMBL:KAG7162118.1} OS=Homarus americanus (American lobster) ORFNames=Hamer_G010778 {ECO:0000313|EMBL:KAG7162118.1} PE=4
Pclarkia019619.1	O	T	43.6334	1.55393	22.5937	4.8097	1.00331	4.79381	1.64E-06	6.05E-06	0.429082	0.76238	0.022238	0.020902	Up	Pclarkia019619	-	GO:0015937//coenzyme A biosynthetic process`biological_process`The chemical reactions and pathways resulting in the formation of coenzyme A, 3'-phosphoadenosine-(5')diphospho(4')pantatheine, an acyl carrier in many acylation and acyl-transfer reactions in which the intermediate is a thiol ester. [ISBN:0198547684];GO:0016310//phosphorylation`biological_process`The process of introducing a phosphat…	K09680//PANK1_2_3, CAB1, coaW`type II pantothenate kinase [EC:2.7.1.33]	ko00770//Pantothenate and CoA biosynthesis`Metabolism`Metabolism of cofactors and vitamins;ko01100//Metabolic pathways`Metabolism`Global and overview maps;ko01240//Biosynthesis of cofactors`Metabolism`Global and overview maps	-	XP_045585481.1//pantothenate kinase 3-like isoform X1`[Procambarus clarkii]	PF03630.19//Fumble`Fumble	-	tr|A0A8J5TID2|A0A8J5TID2_HOMAM//Pantothenate kinase 1-like {ECO:0000313|EMBL:KAG7175829.1} OS=Homarus americanus (American lobster) ORFNames=Hamer_G009852 {ECO:0000313|EMBL:KAG7175829.1} PE=4
Pclarkia019619.t1	O	T	110.784	6.23132	58.5077	4.15182	0.781167	5.3149	1.07E-07	4.91E-07	0.704656	2.27494	0.099293	0.070952	Up	Pclarkia019619	-	GO:0015937//coenzyme A biosynthetic process`biological_process`The chemical reactions and pathways resulting in the formation of coenzyme A, 3'-phosphoadenosine-(5')diphospho(4')pantatheine, an acyl carrier in many acylation and acyl-transfer reactions in which the intermediate is a thiol ester. [ISBN:0198547684];GO:0016310//phosphorylation`biological_process`The process of introducing a phosphat…	K09680//PANK1_2_3, CAB1, coaW`type II pantothenate kinase [EC:2.7.1.33]	ko01100//Metabolic pathways`Metabolism`Global and overview maps;ko01240//Biosynthesis of cofactors`Metabolism`Global and overview maps;ko00770//Pantothenate and CoA biosynthesis`Metabolism`Metabolism of cofactors and vitamins	-	XP_045585481.1//pantothenate kinase 3-like isoform X1`[Procambarus clarkii]	PF03630.19//Fumble`Fumble	-	tr|A0A8J5TID2|A0A8J5TID2_HOMAM//Pantothenate kinase 1-like {ECO:0000313|EMBL:KAG7175829.1} OS=Homarus americanus (American lobster) ORFNames=Hamer_G009852 {ECO:0000313|EMBL:KAG7175829.1} PE=4
Pclarkia019664.1	O	T	142.073	0	71.0365	9.95719	1.50692	6.60764	3.90E-11	3.15E-10	5.62323	6.43541	0	0	Up	Pclarkia019664	-	-	-	-	-	XP_045619723.1//hyphally regulated cell wall protein 1-like`[Procambarus clarkii]	-	-	tr|A0A8J5JIK4|A0A8J5JIK4_HOMAM//Uncharacterized protein {ECO:0000313|EMBL:KAG7154993.1} OS=Homarus americanus (American lobster) ORFNames=Hamer_G015585 {ECO:0000313|EMBL:KAG7154993.1} PE=4
Pclarkia019664.t1	O	T	244.633	0	122.316	10.7413	1.48745	7.22125	5.15E-13	5.48E-12	9.00017	10.1573	0	0	Up	Pclarkia019664	-	-	-	-	-	XP_045619723.1//hyphally regulated cell wall protein 1-like`[Procambarus clarkii]	-	-	tr|A0A8J5JIK4|A0A8J5JIK4_HOMAM//Uncharacterized protein {ECO:0000313|EMBL:KAG7154993.1} OS=Homarus americanus (American lobster) ORFNames=Hamer_G015585 {ECO:0000313|EMBL:KAG7154993.1} PE=4
Pclarkia019666.1	O	T	1235.36	0	617.678	13.0776	3.42224	3.82135	0.000132721	0.00032269	214.458	10.0746	0	0	Up	Pclarkia019666	-	-	-	-	-	XP_045590520.1//probable beta-glucosidase btgE`[Procambarus clarkii]	-	-	tr|A0A1Z3GD33|A0A1Z3GD33_PROCL//Uncharacterized protein {ECO:0000313|EMBL:ASC55667.1} Fragment OS=Procambarus clarkii (Red swamp crayfish) PE=2
Pclarkia019666.t2	O	T	347.422	0	173.711	11.2475	1.47862	7.60676	2.81E-14	3.55E-13	26.7014	28.6614	0	0	Up	Pclarkia019666	-	-	-	-	-	XP_045619714.1//probable beta-glucosidase btgE`[Procambarus clarkii]	-	-	tr|A0A1Z3GD33|A0A1Z3GD33_PROCL//Uncharacterized protein {ECO:0000313|EMBL:ASC55667.1} Fragment OS=Procambarus clarkii (Red swamp crayfish) PE=2
Pclarkia019667.1	O	T	2148.48	1.96584	1075.22	10.1104	0.695623	14.5343	7.35E-48	8.02E-46	161.79	191.78	0.266195	0.062551	Up	Pclarkia019667	-	-	-	-	-	XP_045590520.1//probable beta-glucosidase btgE`[Procambarus clarkii]	-	-	tr|A0A1Z3GD33|A0A1Z3GD33_PROCL//Uncharacterized protein {ECO:0000313|EMBL:ASC55667.1} Fragment OS=Procambarus clarkii (Red swamp crayfish) PE=2
Pclarkia019667.t1	O	T	1317.96	0	658.982	13.1709	1.48434	8.87325	7.10E-19	1.60E-17	73.7212	113.169	0	0	Up	Pclarkia019667	-	-	-	-	-	XP_045590520.1//probable beta-glucosidase btgE`[Procambarus clarkii]	-	-	tr|A0A1Z3GD33|A0A1Z3GD33_PROCL//Uncharacterized protein {ECO:0000313|EMBL:ASC55667.1} Fragment OS=Procambarus clarkii (Red swamp crayfish) PE=2
Pclarkia019668.1	O	T	210.569	0	105.285	10.5257	1.49634	7.03432	2.00E-12	1.96E-11	10.557	8.8591	0	0	Up	Pclarkia019668	-	-	-	-	-	XP_045619723.1//hyphally regulated cell wall protein 1-like`[Procambarus clarkii]	-	-	tr|A0A8J5JIK4|A0A8J5JIK4_HOMAM//Uncharacterized protein {ECO:0000313|EMBL:KAG7154993.1} OS=Homarus americanus (American lobster) ORFNames=Hamer_G015585 {ECO:0000313|EMBL:KAG7154993.1} PE=4
Pclarkia019668.t1	O	T	209.806	0.396292	105.101	9.07727	1.48388	6.11724	9.52E-10	6.21E-09	9.24787	8.55389	0.034327	0	Up	Pclarkia019668	-	-	-	-	-	XP_045619723.1//hyphally regulated cell wall protein 1-like`[Procambarus clarkii]	-	-	tr|A0A8J5JIK4|A0A8J5JIK4_HOMAM//Uncharacterized protein {ECO:0000313|EMBL:KAG7154993.1} OS=Homarus americanus (American lobster) ORFNames=Hamer_G015585 {ECO:0000313|EMBL:KAG7154993.1} PE=4
Pclarkia019681.1	O	T	44.9773	0.396292	22.6868	6.85576	1.6168	4.24032	2.23E-05	6.46E-05	3.11572	1.8536	0.044776	0	Up	Pclarkia019681	-	-	K24235//CBLN`cerebellin	-	-	XP_045610289.1//cerebellin-1-like`[Procambarus clarkii]	PF00386.26//C1q`C1q domain	-	tr|A0A1Z3GD26|A0A1Z3GD26_PROCL//Putative complement component 1, q subcomponent protein {ECO:0000313|EMBL:ASC55672.1} OS=Procambarus clarkii (Red swamp crayfish) PE=2
Pclarkia019681.t1	O	T	149.781	0	74.8907	10.0347	1.51929	6.60483	3.98E-11	3.21E-10	8.56204	6.18271	0	0	Up	Pclarkia019681	-	-	-	-	-	XP_045610289.1//cerebellin-1-like`[Procambarus clarkii]	-	-	-
Pclarkia019758.1	O	T	12626.4	1.18887	6313.82	13.4009	0.919843	14.5687	4.44E-48	4.93E-46	665.73	392.49	0.1022	0	Up	Pclarkia019758	-	-	-	-	-	XP_045595317.1//uncharacterized protein LOC123756287`[Procambarus clarkii]	-	-	-
Pclarkia019758.t1	O	T	29266.8	2.37775	14634.6	13.5933	1.73224	7.8472	4.25E-15	6.08E-14	966.57	1506.68	0.204621	0	Up	Pclarkia019758	-	-	-	-	-	-	-	-	-
Pclarkia019925.1	O	T	848.498	0	424.249	12.5356	1.47425	8.50299	1.85E-17	3.53E-16	4.8435	6.21444	0	0	Up	Pclarkia019925	-	GO:0006898//receptor-mediated endocytosis`biological_process`An endocytosis process in which cell surface receptors ensure specificity of transport. A specific receptor on the cell surface binds tightly to the extracellular macromolecule (the ligand) that it recognizes; the plasma-membrane region containing the receptor-ligand complex then undergoes endocytosis, forming a transport vesicle contai…	K06233//LRP2`low density lipoprotein-related protein 2	-	-	XP_045618923.1//low-density lipoprotein receptor-related protein 1-like isoform X1`[Procambarus clarkii]	PF00057.23//Ldl_recept_a`Low-density lipoprotein receptor domain class A;PF14670.11//FXa_inhibition`Coagulation Factor Xa inhibitory site;PF00058.22//Ldl_recept_b`Low-density lipoprotein receptor repeat class B	-	tr|A0A6N0C6U2|A0A6N0C6U2_PENVA//Vitellogenin receptor {ECO:0000313|EMBL:QKO28254.1} OS=Penaeus vannamei (Whiteleg shrimp) (Litopenaeus vannamei) PE=2
Pclarkia019925.t1	O	T	1676.82	0.396292	838.609	12.0756	1.46123	8.26403	1.41E-16	2.42E-15	9.58991	11.8958	0.00518	0	Up	Pclarkia019925	-	GO:0006898//receptor-mediated endocytosis`biological_process`An endocytosis process in which cell surface receptors ensure specificity of transport. A specific receptor on the cell surface binds tightly to the extracellular macromolecule (the ligand) that it recognizes; the plasma-membrane region containing the receptor-ligand complex then undergoes endocytosis, forming a transport vesicle contai…	K06233//LRP2`low density lipoprotein-related protein 2	-	-	XP_045618923.1//low-density lipoprotein receptor-related protein 1-like isoform X1`[Procambarus clarkii]	PF00057.23//Ldl_recept_a`Low-density lipoprotein receptor domain class A;PF14670.11//FXa_inhibition`Coagulation Factor Xa inhibitory site;PF00058.22//Ldl_recept_b`Low-density lipoprotein receptor repeat class B	-	tr|A8TEF0|A8TEF0_PENMO//Vitellogenin receptor {ECO:0000313|EMBL:ABW79798.1} OS=Penaeus monodon (Giant tiger prawn) PE=2
Pclarkia020110.1	O	T	937.889	120.956	529.423	2.95431	0.252141	11.7169	1.04E-31	5.75E-30	17.369	19.6692	2.23585	2.5819	Up	Pclarkia020110	-	GO:0008637//apoptotic mitochondrial changes`biological_process`The morphological and physiological alterations undergone by mitochondria during apoptosis. [GOC:mah, GOC:mtg_apoptosis];GO:0009408//response to heat`biological_process`Any process that results in a change in state or activity of a cell or an organism (in terms of movement, secretion, enzyme production, gene expression, etc.) as a res…	K04077//groEL, HSPD1`chaperonin GroEL [EC:5.6.1.7]	ko03018//RNA degradation`Genetic Information Processing`Folding, sorting and degradation	-	XP_045619997.1//heat shock protein 60A-like`[Procambarus clarkii]	PF00118.29//Cpn60_TCP1`TCP-1/cpn60 chaperonin family	-	tr|A0A0E3T141|A0A0E3T141_9EUCA//Heat shock protein {ECO:0000313|EMBL:AKB96208.1} OS=Cherax cainii Name=HSP60 {ECO:0000313|EMBL:AKB96208.1} PE=2
Pclarkia020110.t1	O	T	223.709	21.6925	122.701	3.36468	0.37881	8.88225	6.55E-19	1.47E-17	3.99599	4.29421	0.359915	0.451061	Up	Pclarkia020110	-	GO:0008637//apoptotic mitochondrial changes`biological_process`The morphological and physiological alterations undergone by mitochondria during apoptosis. [GOC:mah, GOC:mtg_apoptosis];GO:0009408//response to heat`biological_process`Any process that results in a change in state or activity of a cell or an organism (in terms of movement, secretion, enzyme production, gene expression, etc.) as a res…	K04077//groEL, HSPD1`chaperonin GroEL [EC:5.6.1.7]	ko03018//RNA degradation`Genetic Information Processing`Folding, sorting and degradation;ko04212//Longevity regulating pathway - worm`Organismal Systems`Aging	-	XP_045619997.1//heat shock protein 60A-like`[Procambarus clarkii]	PF00118.29//Cpn60_TCP1`TCP-1/cpn60 chaperonin family	-	tr|A0A0E3X6Q9|A0A0E3X6Q9_CHEQU//Heat shock protein {ECO:0000313|EMBL:AKB96206.1} OS=Cherax quadricarinatus (Australian red claw crayfish) Synonyms=Hsp60 {ECO:0000313|EMBL:QIB00648.1} PE=2
Pclarkia020111.1	O	T	428.988	135.599	282.294	1.66083	0.678679	2.44715	0.0143992	0.0212529	7.55289	31.4737	4.64677	7.68307	Up	Pclarkia020111	-	-	K04078//groES, HSPE1`chaperonin GroES	-	-	XP_045619996.1//10 kDa heat shock protein, mitochondrial-like`[Procambarus clarkii]	PF00166.26//Cpn10`Chaperonin 10 Kd subunit	-	tr|A0AAE1QJ48|A0AAE1QJ48_9EUCA//Uncharacterized protein {ECO:0000313|EMBL:KAK4327353.1} OS=Petrolisthes manimaculis ORFNames=Pmani_002181 {ECO:0000313|EMBL:KAK4327353.1} PE=4
Pclarkia020111.t1	O	T	881.904	346.186	614.045	1.34957	0.374422	3.60441	0.000312864	0.000696527	14.7314	8.54525	5.0746	4.20586	Up	Pclarkia020111	-	-	-	-	-	-	-	-	-
Pclarkia020129.1	O	T	463.062	0.776963	231.92	9.21984	1.06286	8.67453	4.15E-18	8.55E-17	3.56834	3.44194	0.006195	0.00576	Up	Pclarkia020129	-	-	K20174//OSBPL1_2, ORP1_2`oxysterol-binding protein-related protein 1/2	-	-	XP_045625439.1//oxysterol-binding protein-related protein 1-like isoform X1`[Procambarus clarkii]	PF12796.12//Ank_2`Ankyrin repeats (3 copies);PF13857.11//Ank_5`Ankyrin repeats (many copies);PF00023.35//Ank`Ankyrin repeat;PF13637.11//Ank_4`Ankyrin repeats (many copies)	-	tr|A0A0N7Z9U9|A0A0N7Z9U9_SCYOL//PH domain-containing protein {ECO:0000259|PROSITE:PS50003} OS=Scylla olivacea (Orange mud crab) (Cancer olivacea) PE=4
Pclarkia020129.t1	O	T	489.968	40.0058	264.987	3.6144	0.290841	12.4274	1.86E-35	1.27E-33	3.7098	4.00331	0.325423	0.31105	Up	Pclarkia020129	-	-	-	-	-	-	-	-	-
Pclarkia020150.1	O	T	26.342	106.397	66.3695	-2.01685	0.44225	-4.56043	5.10E-06	1.70E-05	0.133419	0.166464	0.627449	0.618244	Down	Pclarkia020150	-	GO:0036396//RNA N6-methyladenosine methyltransferase complex`cellular_component`A RNA methyltransferase complex that catalyzes the post-transcriptional methylation of adenosine to form N6-methyladenosine (m6A). In budding yeast, the MIS complex consists of Mum2p, Ime4p and Slz1p. In vertebrates, the complex consists of METTL3, METTL14 and associated components WTAP, ZC3H13, VIRMA, CBLL1/HAKAI and…	K22910//VIRMA`protein virilizer	-	-	XP_042220164.1//protein virilizer-like isoform X3`[Homarus americanus]	PF15912.10//VIR_N`Virilizer, N-terminal	-	tr|A0A8J5K5V3|A0A8J5K5V3_HOMAM//Virilizer-like {ECO:0000313|EMBL:KAG7170056.1} Fragment OS=Homarus americanus (American lobster) ORFNames=Hamer_G012280 {ECO:0000313|EMBL:KAG7170056.1} PE=3
Pclarkia020150.t1	O	T	29.9134	66.9906	48.452	-1.16193	0.497579	-2.33516	0.0195349	0.0278783	0.254718	0.244923	0.656205	0.476899	Down	Pclarkia020150	-	GO:0036396//RNA N6-methyladenosine methyltransferase complex`cellular_component`A RNA methyltransferase complex that catalyzes the post-transcriptional methylation of adenosine to form N6-methyladenosine (m6A). In budding yeast, the MIS complex consists of Mum2p, Ime4p and Slz1p. In vertebrates, the complex consists of METTL3, METTL14 and associated components WTAP, ZC3H13, VIRMA, CBLL1/HAKAI and…	K22910//VIRMA`protein virilizer	-	-	XP_045603952.1//protein virilizer homolog`[Procambarus clarkii]	-	-	tr|A0A8J5K5V3|A0A8J5K5V3_HOMAM//Virilizer-like {ECO:0000313|EMBL:KAG7170056.1} Fragment OS=Homarus americanus (American lobster) ORFNames=Hamer_G012280 {ECO:0000313|EMBL:KAG7170056.1} PE=3
Pclarkia020180.1	O	T	93.9531	1.15763	47.5554	6.33638	0.991513	6.39061	1.65E-10	1.22E-09	2.64024	1.79531	0.01917	0.036038	Up	Pclarkia020180	-	GO:0005737//cytoplasm`cellular_component`The contents of a cell excluding the plasma membrane and nucleus, but including other subcellular structures. [ISBN:0198547684];GO:1905515//non-motile cilium assembly`biological_process`The aggregation, arrangement and bonding together of a set of components to form a non-motile cilium. [GO_REF:0000079, GOC:cilia, GOC:kmv, GOC:TermGenie, PMID:14521833, PMI…	K19748//GORAB, SCYL1BP1`RAB6-interacting golgin	-	-	XP_045603806.1//RAB6-interacting golgin-like isoform X1`[Procambarus clarkii]	-	-	tr|A0A8J5N5M3|A0A8J5N5M3_HOMAM//RAB6-interacting golgin {ECO:0000256|ARBA:ARBA00014130} OS=Homarus americanus (American lobster) ORFNames=Hamer_G022674 {ECO:0000313|EMBL:KAG7173320.1} PE=3
Pclarkia020180.t1	O	T	25.854	0.396292	13.1251	6.05651	1.70516	3.55187	0.000382511	0.000833967	0.434238	0.247579	0.010656	0	Up	Pclarkia020180	-	GO:0005737//cytoplasm`cellular_component`The contents of a cell excluding the plasma membrane and nucleus, but including other subcellular structures. [ISBN:0198547684];GO:1905515//non-motile cilium assembly`biological_process`The aggregation, arrangement and bonding together of a set of components to form a non-motile cilium. [GO_REF:0000079, GOC:cilia, GOC:kmv, GOC:TermGenie, PMID:14521833, PMI…	-	-	-	XP_045603806.1//RAB6-interacting golgin-like isoform X1`[Procambarus clarkii]	-	-	tr|A0A8J5N5M3|A0A8J5N5M3_HOMAM//RAB6-interacting golgin {ECO:0000256|ARBA:ARBA00014130} OS=Homarus americanus (American lobster) ORFNames=Hamer_G022674 {ECO:0000313|EMBL:KAG7173320.1} PE=3
Pclarkia020488.1	O	T	148.149	38.2644	93.2068	1.95344	0.53758	3.63377	0.000279308	0.000628877	4.02795	2.14908	0.627515	0.988352	Up	Pclarkia020488	-	GO:0043625//delta DNA polymerase complex`cellular_component`A multimeric DNA polymerase enzyme complex which differs in composition amongst species; in humans it is a heterotetramer of four subunits of approximately 125, 50, 68 and 12kDa, while in S. cerevisiae, it has three different subunits which form a heterotrimer, and the active enzyme is a dimer of this heterotrimer. Functions in DNA repli…	K02328//POLD2`DNA polymerase delta subunit 2	ko03030//DNA replication`Genetic Information Processing`Replication and repair;ko03410//Base excision repair`Genetic Information Processing`Replication and repair;ko03420//Nucleotide excision repair`Genetic Information Processing`Replication and repair;ko03430//Mismatch repair`Genetic Information Processing`Replication and repair;ko03440//Homologous recombination`Genetic Information Processing`Re…	-	XP_045583573.1//DNA polymerase delta subunit 2-like`[Procambarus clarkii]	PF18018.6//DNA_pol_D_N`DNA polymerase delta subunit OB-fold domain;PF04042.21//DNA_pol_E_B`DNA polymerase alpha/epsilon subunit B	-	tr|A0A3R7QVF4|A0A3R7QVF4_PENVA//DNA polymerase delta subunit 2 {ECO:0000313|EMBL:ROT79689.1} Fragment OS=Penaeus vannamei (Whiteleg shrimp) (Litopenaeus vannamei) ORFNames=C7M84_001595 {ECO:0000313|EMBL:ROT79689.1} PE=3
Pclarkia020488.t1	O	T	246.753	40.7203	143.737	2.5978	0.379958	6.83707	8.08E-12	7.26E-11	3.99174	5.80314	0.769308	0.863827	Up	Pclarkia020488	-	GO:0043625//delta DNA polymerase complex`cellular_component`A multimeric DNA polymerase enzyme complex which differs in composition amongst species; in humans it is a heterotetramer of four subunits of approximately 125, 50, 68 and 12kDa, while in S. cerevisiae, it has three different subunits which form a heterotrimer, and the active enzyme is a dimer of this heterotrimer. Functions in DNA repli…	K02328//POLD2`DNA polymerase delta subunit 2	ko03030//DNA replication`Genetic Information Processing`Replication and repair;ko03410//Base excision repair`Genetic Information Processing`Replication and repair;ko03420//Nucleotide excision repair`Genetic Information Processing`Replication and repair;ko03430//Mismatch repair`Genetic Information Processing`Replication and repair;ko03440//Homologous recombination`Genetic Information Processing`Re…	-	XP_045583573.1//DNA polymerase delta subunit 2-like`[Procambarus clarkii]	PF18018.6//DNA_pol_D_N`DNA polymerase delta subunit OB-fold domain;PF04042.21//DNA_pol_E_B`DNA polymerase alpha/epsilon subunit B	-	tr|A0A3R7QVF4|A0A3R7QVF4_PENVA//DNA polymerase delta subunit 2 {ECO:0000313|EMBL:ROT79689.1} Fragment OS=Penaeus vannamei (Whiteleg shrimp) (Litopenaeus vannamei) ORFNames=C7M84_001595 {ECO:0000313|EMBL:ROT79689.1} PE=3
Pclarkia020655.1	O	T	37.4222	13.1928	25.3075	1.50406	0.612801	2.4544	0.014112	0.0208608	0.103477	0.102693	0.035658	0.03774	Up	Pclarkia020655	-	GO:0005737//cytoplasm`cellular_component`The contents of a cell excluding the plasma membrane and nucleus, but including other subcellular structures. [ISBN:0198547684];GO:0031991//regulation of actomyosin contractile ring contraction`biological_process`Any process that modulates the frequency, rate or extent of contraction of the actomyosin ring involved in cytokinesis that takes place as part o…	K20705//DNMBP, ARHGEF36, TUBA`dynamin-binding protein	-	-	XP_045603256.1//dynamin-binding protein-like isoform X2`[Procambarus clarkii]	PF07653.22//SH3_2`Variant SH3 domain;PF00018.33//SH3_1`SH3 domain;PF14604.11//SH3_9`Variant SH3 domain;PF00621.25//RhoGEF`RhoGEF domain;PF03114.23//BAR`BAR domain	-	tr|A0A8J5N9C5|A0A8J5N9C5_HOMAM//Dynamin-binding protein-like {ECO:0000313|EMBL:KAG7175114.1} OS=Homarus americanus (American lobster) ORFNames=Hamer_G022458 {ECO:0000313|EMBL:KAG7175114.1} PE=4
Pclarkia020655.t1	O	T	38.0175	5.07369	21.5456	2.90925	0.753908	3.8589	0.000113898	0.000281557	0.340261	0.328078	0.05696	0.033462	Up	Pclarkia020655	-	GO:0005737//cytoplasm`cellular_component`The contents of a cell excluding the plasma membrane and nucleus, but including other subcellular structures. [ISBN:0198547684];GO:0031991//regulation of actomyosin contractile ring contraction`biological_process`Any process that modulates the frequency, rate or extent of contraction of the actomyosin ring involved in cytokinesis that takes place as part o…	K20705//DNMBP, ARHGEF36, TUBA`dynamin-binding protein	-	-	XP_045603255.1//dynamin-binding protein-like isoform X1`[Procambarus clarkii]	PF07653.22//SH3_2`Variant SH3 domain;PF00018.33//SH3_1`SH3 domain;PF14604.11//SH3_9`Variant SH3 domain	-	tr|A0A8J5N9C5|A0A8J5N9C5_HOMAM//Dynamin-binding protein-like {ECO:0000313|EMBL:KAG7175114.1} OS=Homarus americanus (American lobster) ORFNames=Hamer_G022458 {ECO:0000313|EMBL:KAG7175114.1} PE=4
Pclarkia021062.1	O	T	410.654	135.369	273.012	1.60135	0.284755	5.62359	1.87E-08	9.87E-08	10.2862	8.7	3.01505	3.30266	Up	Pclarkia021062	-	GO:0005737//cytoplasm`cellular_component`The contents of a cell excluding the plasma membrane and nucleus, but including other subcellular structures. [ISBN:0198547684];GO:0004830//tryptophan-tRNA ligase activity`molecular_function`Catalysis of the reaction: ATP + L-tryptophan + tRNA(Trp) = AMP + diphosphate + L-tryptophanyl-tRNA(Trp). [EC:6.1.1.2];GO:0006436//tryptophanyl-tRNA aminoacylation`bio…	K01867//WARS, trpS`tryptophanyl-tRNA synthetase [EC:6.1.1.2]	ko00970//Aminoacyl-tRNA biosynthesis`Genetic Information Processing`Translation	-	XP_045589938.1//tryptophan--tRNA ligase, cytoplasmic-like isoform X3`[Procambarus clarkii]	PF00579.30//tRNA-synt_1b`tRNA synthetases class I (W and Y)	-	tr|A0A8J5T437|A0A8J5T437_HOMAM//Tryptophanyl-tRNA synthetase {ECO:0000256|ARBA:ARBA00030268} OS=Homarus americanus (American lobster) ORFNames=Hamer_G022507 {ECO:0000313|EMBL:KAG7172396.1} PE=3
Pclarkia021062.t1	O	T	523.821	53.2981	288.559	3.29558	0.378508	8.70675	3.13E-18	6.52E-17	3.61169	3.238	0.259594	0.445087	Up	Pclarkia021062	-	GO:0005737//cytoplasm`cellular_component`The contents of a cell excluding the plasma membrane and nucleus, but including other subcellular structures. [ISBN:0198547684];GO:0004830//tryptophan-tRNA ligase activity`molecular_function`Catalysis of the reaction: ATP + L-tryptophan + tRNA(Trp) = AMP + diphosphate + L-tryptophanyl-tRNA(Trp). [EC:6.1.1.2];GO:0006436//tryptophanyl-tRNA aminoacylation`bio…	K01867//WARS, trpS`tryptophanyl-tRNA synthetase [EC:6.1.1.2]	ko00970//Aminoacyl-tRNA biosynthesis`Genetic Information Processing`Translation	-	XP_045589944.1//tryptophan--tRNA ligase, cytoplasmic-like isoform X4`[Procambarus clarkii]	PF00579.30//tRNA-synt_1b`tRNA synthetases class I (W and Y)	-	tr|A0A8J5T437|A0A8J5T437_HOMAM//Tryptophanyl-tRNA synthetase {ECO:0000256|ARBA:ARBA00030268} OS=Homarus americanus (American lobster) ORFNames=Hamer_G022507 {ECO:0000313|EMBL:KAG7172396.1} PE=3
Pclarkia021701.1	O	T	34.6753	4.21863	19.447	3.03357	0.934618	3.24579	0.00117126	0.00225656	0.296481	0.220514	0.012042	0.050934	Up	Pclarkia021701	-	GO:0005737//cytoplasm`cellular_component`The contents of a cell excluding the plasma membrane and nucleus, but including other subcellular structures. [ISBN:0198547684];GO:0005856//cytoskeleton`cellular_component`A cellular structure that forms the internal framework of eukaryotic and prokaryotic cells. The cytoskeleton includes intermediate filaments, microfilaments, microtubules, the microtrabe…	-	-	-	XP_045607156.1//uncharacterized protein LOC123763895`[Procambarus clarkii]	-	-	tr|A0A3R7Q249|A0A3R7Q249_PENVA//Transforming acidic coiled-coil-containing protein C-terminal domain-containing protein {ECO:0000259|Pfam:PF05010} OS=Penaeus vannamei (Whiteleg shrimp) (Litopenaeus vannamei) ORFNames=C7M84_022819 {ECO:0000313|EMBL:ROT84030.1} PE=3
Pclarkia021701.t1	O	T	132.673	6.65886	69.6659	4.32333	0.642653	6.72731	1.73E-11	1.48E-10	1.00502	0.63344	0.060186	0.023571	Up	Pclarkia021701	-	GO:0005737//cytoplasm`cellular_component`The contents of a cell excluding the plasma membrane and nucleus, but including other subcellular structures. [ISBN:0198547684];GO:0005856//cytoskeleton`cellular_component`A cellular structure that forms the internal framework of eukaryotic and prokaryotic cells. The cytoskeleton includes intermediate filaments, microfilaments, microtubules, the microtrabe…	K10477//BTBD1_2`BTB/POZ domain-containing protein 1/2	-	-	XP_045607156.1//uncharacterized protein LOC123763895`[Procambarus clarkii]	-	-	tr|A0A3R7Q249|A0A3R7Q249_PENVA//Transforming acidic coiled-coil-containing protein C-terminal domain-containing protein {ECO:0000259|Pfam:PF05010} OS=Penaeus vannamei (Whiteleg shrimp) (Litopenaeus vannamei) ORFNames=C7M84_022819 {ECO:0000313|EMBL:ROT84030.1} PE=3
Pclarkia021731.1	O	T	34.5995	6.18446	20.392	2.48594	0.973569	2.55343	0.0106667	0.0162502	0.590941	0.161283	0.053457	0.083744	Up	Pclarkia021731	-	-	-	-	-	XP_045621898.1//tumor protein p63-regulated gene 1-like protein isoform X3`[Procambarus clarkii]	PF12456.13//hSac2`Inositol phosphatase	P53//https://guolab.wchscu.cn/AnimalTFDB4/#/detail/TF/Betta_splendens/P53	tr|A0AAE1P594|A0AAE1P594_9EUCA//Uncharacterized protein {ECO:0000313|EMBL:KAK4302340.1} OS=Petrolisthes manimaculis ORFNames=Pmani_025558 {ECO:0000313|EMBL:KAK4302340.1} PE=4
Pclarkia021731.t1	O	T	79.8523	13.1771	46.5147	2.601	0.860809	3.02158	0.00251458	0.00447355	3.57704	0.766613	0.332743	0.396159	Up	Pclarkia021731	-	GO:0005737//cytoplasm`cellular_component`The contents of a cell excluding the plasma membrane and nucleus, but including other subcellular structures. [ISBN:0198547684]	-	-	-	XP_045621898.1//tumor protein p63-regulated gene 1-like protein isoform X3`[Procambarus clarkii]	-	-	tr|A0A8J5MK16|A0A8J5MK16_HOMAM//Tumor protein p63-regulated 1-like protein-like {ECO:0000313|EMBL:KAG7154358.1} OS=Homarus americanus (American lobster) ORFNames=Hamer_G017561 {ECO:0000313|EMBL:KAG7154358.1} PE=3
Pclarkia021741.1	O	T	170.779	27.8613	99.3203	2.61338	0.492934	5.30169	1.15E-07	5.25E-07	2.28358	4.07786	0.435519	0.606981	Up	Pclarkia021741	-	GO:0016592//mediator complex`cellular_component`A protein complex that interacts with the carboxy-terminal domain of the largest subunit of RNA polymerase II and plays an active role in transducing the signal from a transcription factor to the transcriptional machinery. The mediator complex is required for activation of transcription of most protein-coding genes, but can also act as a transcripti…	K15148//MED7`mediator of RNA polymerase II transcription subunit 7	-	-	XP_045581311.1//mediator of RNA polymerase II transcription subunit 7-like isoform X1`[Procambarus clarkii]	PF05983.16//Med7`MED7 protein	-	tr|A0A8J4Y223|A0A8J4Y223_CHIOP//Mediator of RNA polymerase II transcription subunit 7 {ECO:0000256|RuleBase:RU364060} OS=Chionoecetes opilio (Atlantic snow crab) (Cancer opilio) ORFNames=GWK47_011158 {ECO:0000313|EMBL:KAG0715784.1} PE=3
Pclarkia021741.t1	O	T	26.5712	1.95022	14.2607	3.77399	1.02491	3.68226	0.000231176	0.0005307	1.08248	0.728955	0.083054	0.055185	Up	Pclarkia021741	-	GO:0016592//mediator complex`cellular_component`A protein complex that interacts with the carboxy-terminal domain of the largest subunit of RNA polymerase II and plays an active role in transducing the signal from a transcription factor to the transcriptional machinery. The mediator complex is required for activation of transcription of most protein-coding genes, but can also act as a transcripti…	K15148//MED7`mediator of RNA polymerase II transcription subunit 7	-	-	XP_045581312.1//mediator of RNA polymerase II transcription subunit 7-like isoform X2`[Procambarus clarkii]	PF05983.16//Med7`MED7 protein	-	tr|A0A8J4Y223|A0A8J4Y223_CHIOP//Mediator of RNA polymerase II transcription subunit 7 {ECO:0000256|RuleBase:RU364060} OS=Chionoecetes opilio (Atlantic snow crab) (Cancer opilio) ORFNames=GWK47_011158 {ECO:0000313|EMBL:KAG0715784.1} PE=3
Pclarkia021878.1	O	T	164.233	0	82.1167	10.1666	1.49924	6.78119	1.19E-11	1.05E-10	11.7837	12.2958	0	0	Up	Pclarkia021878	-	-	-	-	-	XP_045619701.1//probable beta-glucosidase btgE`[Procambarus clarkii]	-	-	tr|A0A1Z3GD33|A0A1Z3GD33_PROCL//Uncharacterized protein {ECO:0000313|EMBL:ASC55667.1} Fragment OS=Procambarus clarkii (Red swamp crayfish) PE=2
Pclarkia021878.t1	O	T	794.291	0	397.146	12.4405	1.46788	8.47516	2.35E-17	4.41E-16	49.6949	51.8777	0	0	Up	Pclarkia021878	-	-	-	-	-	-	-	-	-
Pclarkia021882.1	O	T	9304.3	1.58517	4652.94	12.5463	0.774072	16.2081	4.42E-59	7.70E-57	600.577	490.423	0.190197	0	Up	Pclarkia021882	-	-	-	-	-	XP_045619865.1//probable beta-glucosidase btgE`[Procambarus clarkii]	-	-	tr|A0A1Z3GD33|A0A1Z3GD33_PROCL//Uncharacterized protein {ECO:0000313|EMBL:ASC55667.1} Fragment OS=Procambarus clarkii (Red swamp crayfish) PE=2
Pclarkia021882.t1	O	T	251.441	0	125.721	10.7817	1.49255	7.22364	5.06E-13	5.38E-12	22.9066	18.8216	0	0	Up	Pclarkia021882	-	-	-	-	-	XP_045590520.1//probable beta-glucosidase btgE`[Procambarus clarkii]	-	-	tr|A0A1Z3GD33|A0A1Z3GD33_PROCL//Uncharacterized protein {ECO:0000313|EMBL:ASC55667.1} Fragment OS=Procambarus clarkii (Red swamp crayfish) PE=2
Pclarkia021882.t2	O	T	131.802	0	65.9012	9.84981	1.51278	6.51108	7.46E-11	5.80E-10	9.98693	8.69654	0	0	Up	Pclarkia021882	-	-	-	-	-	XP_045590520.1//probable beta-glucosidase btgE`[Procambarus clarkii]	-	-	tr|A0A1Z3GD33|A0A1Z3GD33_PROCL//Uncharacterized protein {ECO:0000313|EMBL:ASC55667.1} Fragment OS=Procambarus clarkii (Red swamp crayfish) PE=2
Pclarkia021882.t3	O	T	732.011	0	366.006	12.3231	1.48034	8.32451	8.47E-17	1.49E-15	55.2021	42.37	0	0	Up	Pclarkia021882	-	-	-	-	-	XP_045590520.1//probable beta-glucosidase btgE`[Procambarus clarkii]	-	-	tr|A0A1Z3GD33|A0A1Z3GD33_PROCL//Uncharacterized protein {ECO:0000313|EMBL:ASC55667.1} Fragment OS=Procambarus clarkii (Red swamp crayfish) PE=2
Pclarkia021883.1	O	T	952.434	0.396292	476.415	11.2594	1.52079	7.40367	1.32E-13	1.52E-12	60.7401	27.2541	0.037878	0	Up	Pclarkia021883	-	-	-	-	-	XP_045619867.1//hyphally regulated cell wall protein 1-like`[Procambarus clarkii]	-	-	tr|A0A8J5JIK4|A0A8J5JIK4_HOMAM//Uncharacterized protein {ECO:0000313|EMBL:KAG7154993.1} OS=Homarus americanus (American lobster) ORFNames=Hamer_G015585 {ECO:0000313|EMBL:KAG7154993.1} PE=4
Pclarkia021883.t1	O	T	541.709	0	270.855	11.8888	1.4835	8.01404	1.11E-15	1.71E-14	27.3137	20.9367	0	0	Up	Pclarkia021883	-	-	-	-	-	-	-	-	-
Pclarkia021938.1	O	T	1003.56	0.792583	502.176	10.3342	1.0605	9.74464	1.94E-22	5.99E-21	34.329	42.968	0.06227	0	Up	Pclarkia021938	-	-	-	-	-	XP_045619724.1//uncharacterized protein LOC123771288`[Procambarus clarkii]	-	-	tr|A0A8J5JIK4|A0A8J5JIK4_HOMAM//Uncharacterized protein {ECO:0000313|EMBL:KAG7154993.1} OS=Homarus americanus (American lobster) ORFNames=Hamer_G015585 {ECO:0000313|EMBL:KAG7154993.1} PE=4
Pclarkia021938.t1	O	T	553.257	0	276.629	11.9185	1.47984	8.05392	8.02E-16	1.26E-14	20.19	26.5868	0	0	Up	Pclarkia021938	-	-	-	-	-	XP_045619724.1//uncharacterized protein LOC123771288`[Procambarus clarkii]	-	-	tr|A0A8J5JIK4|A0A8J5JIK4_HOMAM//Uncharacterized protein {ECO:0000313|EMBL:KAG7154993.1} OS=Homarus americanus (American lobster) ORFNames=Hamer_G015585 {ECO:0000313|EMBL:KAG7154993.1} PE=4
Pclarkia021939.1	O	T	1413.58	0	706.788	13.2724	1.50906	8.79515	1.43E-18	3.09E-17	90.7075	47.9476	0	0	Up	Pclarkia021939	-	-	-	-	-	XP_045619722.1//hyphally regulated cell wall protein 1-like`[Procambarus clarkii]	-	-	tr|A0A8J5JIK4|A0A8J5JIK4_HOMAM//Uncharacterized protein {ECO:0000313|EMBL:KAG7154993.1} OS=Homarus americanus (American lobster) ORFNames=Hamer_G015585 {ECO:0000313|EMBL:KAG7154993.1} PE=4
Pclarkia021939.t1	O	T	367.187	0	183.593	11.3275	1.47784	7.66495	1.79E-14	2.33E-13	16.7063	16.3066	0	0	Up	Pclarkia021939	-	-	-	-	-	XP_045619722.1//hyphally regulated cell wall protein 1-like`[Procambarus clarkii]	-	-	tr|A0A8J5JIK4|A0A8J5JIK4_HOMAM//Uncharacterized protein {ECO:0000313|EMBL:KAG7154993.1} OS=Homarus americanus (American lobster) ORFNames=Hamer_G015585 {ECO:0000313|EMBL:KAG7154993.1} PE=4
Pclarkia021940.1	O	T	229.783	0	114.892	10.6511	1.48796	7.15822	8.17E-13	8.48E-12	10.6995	11.1671	0	0	Up	Pclarkia021940	-	-	-	-	-	XP_045619723.1//hyphally regulated cell wall protein 1-like`[Procambarus clarkii]	-	-	tr|A0A8J5JIK4|A0A8J5JIK4_HOMAM//Uncharacterized protein {ECO:0000313|EMBL:KAG7154993.1} OS=Homarus americanus (American lobster) ORFNames=Hamer_G015585 {ECO:0000313|EMBL:KAG7154993.1} PE=4
Pclarkia021940.t1	O	T	914.813	0.396292	457.605	11.2015	1.45999	7.67233	1.69E-14	2.21E-13	37.9572	41.9266	0.035328	0	Up	Pclarkia021940	-	-	-	-	-	XP_045619723.1//hyphally regulated cell wall protein 1-like`[Procambarus clarkii]	-	-	tr|A0A8J5JIK4|A0A8J5JIK4_HOMAM//Uncharacterized protein {ECO:0000313|EMBL:KAG7154993.1} OS=Homarus americanus (American lobster) ORFNames=Hamer_G015585 {ECO:0000313|EMBL:KAG7154993.1} PE=4
Pclarkia021941.1	O	T	226.641	0	113.32	10.632	1.50295	7.07413	1.50E-12	1.51E-11	11.6097	8.54531	0	0	Up	Pclarkia021941	-	-	-	-	-	XP_045619725.1//translation initiation factor IF-2-like isoform X1`[Procambarus clarkii]	-	-	tr|A0A8J5JIK4|A0A8J5JIK4_HOMAM//Uncharacterized protein {ECO:0000313|EMBL:KAG7154993.1} OS=Homarus americanus (American lobster) ORFNames=Hamer_G015585 {ECO:0000313|EMBL:KAG7154993.1} PE=4
Pclarkia021941.t1	O	T	1230.71	0.396292	615.553	11.6297	1.4632	7.9481	1.89E-15	2.83E-14	59.2342	50.079	0.036015	0	Up	Pclarkia021941	-	-	-	-	-	XP_045619725.1//translation initiation factor IF-2-like isoform X1`[Procambarus clarkii]	-	-	tr|A0A8J5JIK4|A0A8J5JIK4_HOMAM//Uncharacterized protein {ECO:0000313|EMBL:KAG7154993.1} OS=Homarus americanus (American lobster) ORFNames=Hamer_G015585 {ECO:0000313|EMBL:KAG7154993.1} PE=4
Pclarkia021943.1	O	T	95.0954	0	47.5477	9.3768	1.62111	5.78418	7.29E-09	4.10E-08	2.41259	6.52955	0	0	Up	Pclarkia021943	-	-	-	-	-	XP_045619725.1//translation initiation factor IF-2-like isoform X1`[Procambarus clarkii]	-	-	tr|A0A8J5JIK4|A0A8J5JIK4_HOMAM//Uncharacterized protein {ECO:0000313|EMBL:KAG7154993.1} OS=Homarus americanus (American lobster) ORFNames=Hamer_G015585 {ECO:0000313|EMBL:KAG7154993.1} PE=4
Pclarkia021943.t1	O	T	1630.03	1.56955	815.801	10.0331	0.827581	12.1234	7.94E-34	5.00E-32	51.9957	96.167	0.109933	0.034443	Up	Pclarkia021943	-	-	-	-	-	XP_045619725.1//translation initiation factor IF-2-like isoform X1`[Procambarus clarkii]	-	-	tr|A0A8J5JIK4|A0A8J5JIK4_HOMAM//Uncharacterized protein {ECO:0000313|EMBL:KAG7154993.1} OS=Homarus americanus (American lobster) ORFNames=Hamer_G015585 {ECO:0000313|EMBL:KAG7154993.1} PE=4
Pclarkia022034.1	O	T	61.9618	4.69302	33.3274	3.72349	1.01819	3.65698	0.000255209	0.00057985	0.174397	0.914458	0.056035	0.026334	Up	Pclarkia022034	-	GO:0016485//protein processing`biological_process`Any protein maturation process achieved by the cleavage of a peptide bond or bonds within a protein. Protein maturation is the process leading to the attainment of the full functional capacity of a protein. [GOC:curators, GOC:jl, GOC:jsg];GO:0004252//serine-type endopeptidase activity`molecular_function`Catalysis of the hydrolysis of internal, alp…	K08673//PCSK7`proprotein convertase subtilisin/kexin type 7 [EC:3.4.21.-]	-	-	XP_045624519.1//proprotein convertase subtilisin/kexin type 7-like`[Procambarus clarkii]	PF00082.27//Peptidase_S8`Subtilase family;PF01483.25//P_proprotein`Proprotein convertase P-domain	-	tr|A0A423T4C1|A0A423T4C1_PENVA//P/Homo B domain-containing protein {ECO:0000259|PROSITE:PS51829} OS=Penaeus vannamei (Whiteleg shrimp) (Litopenaeus vannamei) ORFNames=C7M84_010302 {ECO:0000313|EMBL:ROT71376.1} PE=3
Pclarkia022034.t1	O	T	55.3699	0.761343	28.0656	6.15919	1.21576	5.06611	4.06E-07	1.68E-06	0.970945	1.38627	0	0.032318	Up	Pclarkia022034	-	GO:0016485//protein processing`biological_process`Any protein maturation process achieved by the cleavage of a peptide bond or bonds within a protein. Protein maturation is the process leading to the attainment of the full functional capacity of a protein. [GOC:curators, GOC:jl, GOC:jsg];GO:0004252//serine-type endopeptidase activity`molecular_function`Catalysis of the hydrolysis of internal, alp…	K08673//PCSK7`proprotein convertase subtilisin/kexin type 7 [EC:3.4.21.-]	-	-	XP_045624519.1//proprotein convertase subtilisin/kexin type 7-like`[Procambarus clarkii]	-	-	tr|A0A423T4C1|A0A423T4C1_PENVA//P/Homo B domain-containing protein {ECO:0000259|PROSITE:PS51829} OS=Penaeus vannamei (Whiteleg shrimp) (Litopenaeus vannamei) ORFNames=C7M84_010302 {ECO:0000313|EMBL:ROT71376.1} PE=3
Pclarkia022037.1	O	T	152.573	6.20008	79.3864	4.61832	0.541337	8.53132	1.45E-17	2.79E-16	1.94233	2.53927	0.083348	0.100408	Up	Pclarkia022037	-	GO:0016020//membrane`cellular_component`A lipid bilayer along with all the proteins and protein complexes embedded in it and attached to it. [GOC:dos, GOC:mah, ISBN:0815316194]	K06537//CD151, TSPAN24`CD151 antigen	-	-	XP_045624501.1//CD151 antigen-like, partial`[Procambarus clarkii]	PF00335.25//Tetraspanin`Tetraspanin family	-	tr|A0A3R7MHN7|A0A3R7MHN7_PENVA//Tetraspanin-11 {ECO:0000313|EMBL:ROT76799.1} OS=Penaeus vannamei (Whiteleg shrimp) (Litopenaeus vannamei) ORFNames=C7M84_004614 {ECO:0000313|EMBL:ROT76799.1} PE=4
Pclarkia022037.t1	O	T	108.62	6.27818	57.4489	4.12051	0.65543	6.28673	3.24E-10	2.27E-09	2.13286	1.73463	0.173271	0.054935	Up	Pclarkia022037	-	-	-	-	-	-	-	-	-
Pclarkia022061.1	O	T	10.485	0.380672	5.43285	4.76055	1.93517	2.46002	0.0138929	0.020575	0.146918	0.091066	0	0.008669	Up	Pclarkia022061	-	GO:0010494//cytoplasmic stress granule`cellular_component`A dense aggregation in the cytosol composed of proteins and RNAs that appear when the cell is under stress. [GOC:ans, PMID:17284590, PMID:17601829, PMID:17967451, PMID:20368989];GO:0034063//stress granule assembly`biological_process`The aggregation, arrangement and bonding together of proteins and RNA molecules to form a stress granule. [G…	K23625//ATXN2_2L`ataxin 2/2L	ko04711//Circadian rhythm - fly`Organismal Systems`Environmental adaptation	-	XP_045618342.1//ataxin-2 homolog isoform X3`[Procambarus clarkii]	PF14438.11//SM-ATX`Ataxin 2 SM domain;PF06741.18//LsmAD`LsmAD domain	-	tr|A0A8J5KDQ2|A0A8J5KDQ2_HOMAM//Ataxin-2-like 1 {ECO:0000313|EMBL:KAG7168024.1} OS=Homarus americanus (American lobster) ORFNames=Hamer_G018461 {ECO:0000313|EMBL:KAG7168024.1} PE=3
Pclarkia022061.t1	O	T	52.6692	4.6774	28.6733	3.49743	0.718793	4.8657	1.14E-06	4.35E-06	0.557948	0.422562	0.052865	0.035493	Up	Pclarkia022061	-	GO:0010494//cytoplasmic stress granule`cellular_component`A dense aggregation in the cytosol composed of proteins and RNAs that appear when the cell is under stress. [GOC:ans, PMID:17284590, PMID:17601829, PMID:17967451, PMID:20368989];GO:0034063//stress granule assembly`biological_process`The aggregation, arrangement and bonding together of proteins and RNA molecules to form a stress granule. [G…	K23625//ATXN2_2L`ataxin 2/2L	ko04711//Circadian rhythm - fly`Organismal Systems`Environmental adaptation	-	XP_045618343.1//ataxin-2 homolog isoform X4`[Procambarus clarkii]	PF14438.11//SM-ATX`Ataxin 2 SM domain;PF06741.18//LsmAD`LsmAD domain	-	tr|A0A8J5KDQ2|A0A8J5KDQ2_HOMAM//Ataxin-2-like 1 {ECO:0000313|EMBL:KAG7168024.1} OS=Homarus americanus (American lobster) ORFNames=Hamer_G018461 {ECO:0000313|EMBL:KAG7168024.1} PE=3
Pclarkia022204.1	O	T	221.239	88.9701	155.105	1.31561	0.451442	2.91425	0.00356549	0.00611034	2.37651	1.24725	0.765587	0.716988	Up	Pclarkia022204	-	GO:0005759//mitochondrial matrix`cellular_component`The gel-like material, with considerable fine structure, that lies in the matrix space, or lumen, of a mitochondrion. It contains the enzymes of the tricarboxylic acid cycle and, in some organisms, the enzymes concerned with fatty acid oxidation. [GOC:as, ISBN:0198506732];GO:0005829//cytosol`cellular_component`The part of the cytoplasm that does…	K22843//ETFBKMT, METTL20`ETFB lysine methyltransferase [EC:2.1.1.-]	-	-	XP_045597158.1//electron transfer flavoprotein beta subunit lysine methyltransferase-like`[Procambarus clarkii]	PF10294.14//Methyltransf_16`Lysine methyltransferase;PF05175.19//MTS`Methyltransferase small domain	-	tr|A0A8J5MPH4|A0A8J5MPH4_HOMAM//ETFB lysine methyltransferase {ECO:0000256|ARBA:ARBA00042266} Protein N-lysine methyltransferase METTL20 {ECO:0000256|ARBA:ARBA00041867} OS=Homarus americanus (American lobster) ORFNames=Hamer_G006246 {ECO:0000313|EMBL:KAG7158870.1} PE=3
Pclarkia022204.t2	O	T	64.7717	21.7862	43.2789	1.57329	0.495028	3.17818	0.00148202	0.00278713	2.15987	2.02382	0.785001	0.639449	Up	Pclarkia022204	-	-	-	-	-	XP_045597158.1//electron transfer flavoprotein beta subunit lysine methyltransferase-like`[Procambarus clarkii]	-	-	-
Pclarkia022224.1	O	T	23.595	0.396292	11.9957	5.92347	1.69244	3.49995	0.000465341	0.000992825	0.221425	0.179828	0.007032	0	Up	Pclarkia022224	-	GO:0000978//RNA polymerase II cis-regulatory region sequence-specific DNA binding`molecular_function`Binding to a specific upstream regulatory DNA sequence (transcription factor recognition sequence or binding site) located in cis relative to the transcription start site (i.e., on the same strand of DNA) of a gene transcribed by RNA polymerase II. [GOC:txnOH-2018];GO:0005634//nucleus`cellular_com…	K22534//PRDM5`PR domain zinc finger protein 5 [EC:2.1.1.-]	-	-	XP_045598617.1//zinc finger protein 852-like isoform X2`[Procambarus clarkii]	PF13465.11//zf-H2C2_2`Zinc-finger double domain	zf-C2H2//https://guolab.wchscu.cn/AnimalTFDB4/#/detail/TF/Myripristis_murdjan/zf-C2H2	tr|A0A8J5JUK6|A0A8J5JUK6_HOMAM//Zinc finger protein 26-like 9 {ECO:0000313|EMBL:KAG7161354.1} OS=Homarus americanus (American lobster) ORFNames=Hamer_G013987 {ECO:0000313|EMBL:KAG7161354.1} PE=4
Pclarkia022224.t1	O	T	10.607	0	5.30352	6.21407	2.03807	3.049	0.00229604	0.00411834	0.102531	0.102365	0	0	Up	Pclarkia022224	-	GO:0000978//RNA polymerase II cis-regulatory region sequence-specific DNA binding`molecular_function`Binding to a specific upstream regulatory DNA sequence (transcription factor recognition sequence or binding site) located in cis relative to the transcription start site (i.e., on the same strand of DNA) of a gene transcribed by RNA polymerase II. [GOC:txnOH-2018];GO:0005634//nucleus`cellular_com…	K24385//MYNN`myoneurin	-	-	XP_045598617.1//zinc finger protein 852-like isoform X2`[Procambarus clarkii]	PF13465.11//zf-H2C2_2`Zinc-finger double domain	zf-C2H2//https://guolab.wchscu.cn/AnimalTFDB4/#/detail/TF/Myripristis_murdjan/zf-C2H2	tr|A0A8J5JUK6|A0A8J5JUK6_HOMAM//Zinc finger protein 26-like 9 {ECO:0000313|EMBL:KAG7161354.1} OS=Homarus americanus (American lobster) ORFNames=Hamer_G013987 {ECO:0000313|EMBL:KAG7161354.1} PE=4
Pclarkia022314.1	O	T	114.404	22.1044	68.254	2.37186	0.434673	5.45665	4.85E-08	2.38E-07	1.58291	1.38413	0.273261	0.306241	Up	Pclarkia022314	-	-	K14006//SEC23`protein transport protein SEC23	ko04141//Protein processing in endoplasmic reticulum`Genetic Information Processing`Folding, sorting and degradation	-	XP_045600748.1//protein transport protein Sec23A-like isoform X2`[Procambarus clarkii]	PF04810.20//zf-Sec23_Sec24`Sec23/Sec24 zinc finger;PF04811.20//Sec23_trunk`Sec23/Sec24 trunk domain;PF08033.17//Sec23_BS`Sec23/Sec24 beta-sandwich domain;PF04815.20//Sec23_helical`Sec23/Sec24 helical domain;PF00626.27//Gelsolin`Gelsolin repeat	-	tr|A0AAE1UKG4|A0AAE1UKG4_9EUCA//Uncharacterized protein {ECO:0000313|EMBL:KAK4322130.1} OS=Petrolisthes manimaculis ORFNames=Pmani_007107 {ECO:0000313|EMBL:KAK4322130.1} PE=4
Pclarkia022314.t1	O	T	849.739	370.184	609.961	1.19894	0.214662	5.58527	2.33E-08	1.21E-07	11.2134	10.9532	5.00257	4.75333	Up	Pclarkia022314	-	-	K14006//SEC23`protein transport protein SEC23	ko04141//Protein processing in endoplasmic reticulum`Genetic Information Processing`Folding, sorting and degradation	-	XP_045600749.1//protein transport protein Sec23A-like isoform X3`[Procambarus clarkii]	PF04810.20//zf-Sec23_Sec24`Sec23/Sec24 zinc finger;PF04811.20//Sec23_trunk`Sec23/Sec24 trunk domain;PF08033.17//Sec23_BS`Sec23/Sec24 beta-sandwich domain;PF04815.20//Sec23_helical`Sec23/Sec24 helical domain;PF00626.27//Gelsolin`Gelsolin repeat	-	tr|A0AAE1GNU1|A0AAE1GNU1_PETCI//Uncharacterized protein {ECO:0000313|EMBL:KAK3895114.1} Fragment OS=Petrolisthes cinctipes (Flat porcelain crab) ORFNames=Pcinc_001159 {ECO:0000313|EMBL:KAK3895114.1} PE=4
Pclarkia022751.1	O	T	613.027	53.1985	333.113	3.52676	0.278953	12.6429	1.23E-36	8.84E-35	6.37912	5.81053	0.539664	0.529958	Up	Pclarkia022751	-	GO:0007266//Rho protein signal transduction`biological_process`An intracellular signaling cassette in which a small monomeric GTPase of the Rho subfamily relays a signal. [GOC:bf]	K17277//EPS8`epidermal growth factor receptor kinase substrate 8	-	-	XP_045605615.1//epidermal growth factor receptor kinase substrate 8-like isoform X1`[Procambarus clarkii]	PF08416.18//PTB`Phosphotyrosine-binding domain;PF22975.1//EPS8_2nd`EPS8 spectrin-like domain;PF18016.7//SAM_3`SAM domain (Sterile alpha motif)	-	tr|A0A0P4VXZ2|A0A0P4VXZ2_SCYOL//SH3 domain-containing protein {ECO:0000259|PROSITE:PS50002} OS=Scylla olivacea (Orange mud crab) (Cancer olivacea) PE=3
Pclarkia022751.t1	O	T	34.4461	0.396292	17.4212	6.46841	1.6219	3.98816	6.66E-05	0.000174184	0.569808	0.671496	0.014573	0	Up	Pclarkia022751	-	GO:0031982//vesicle`cellular_component`Any small, fluid-filled, spherical organelle enclosed by membrane. [GOC:mah, GOC:pz, GOC:vesicles];GO:1900029//positive regulation of ruffle assembly`biological_process`Any process that activates or increases the frequency, rate or extent of ruffle assembly. [GOC:TermGenie, GOC:yaf];GO:0016310//phosphorylation`biological_process`The process of introducing a …	K17277//EPS8`epidermal growth factor receptor kinase substrate 8	-	-	XP_045605619.1//epidermal growth factor receptor kinase substrate 8-like isoform X2`[Procambarus clarkii]	PF18016.7//SAM_3`SAM domain (Sterile alpha motif)	-	tr|A0A423T5D8|A0A423T5D8_PENVA//Putative epidermal growth factor receptor kinase substrate 8-like isoform X1 {ECO:0000313|EMBL:ROT71633.1} OS=Penaeus vannamei (Whiteleg shrimp) (Litopenaeus vannamei) ORFNames=C7M84_010046 {ECO:0000313|EMBL:ROT71633.1} PE=4
Pclarkia023092.1	O	T	98.2103	3.85358	51.0319	4.664	0.663137	7.03323	2.02E-12	1.97E-11	1.14495	1.2831	0.029988	0.065769	Up	Pclarkia023092	-	GO:0016020//membrane`cellular_component`A lipid bilayer along with all the proteins and protein complexes embedded in it and attached to it. [GOC:dos, GOC:mah, ISBN:0815316194]	-	-	-	XP_045600651.1//uncharacterized protein LOC123759586`[Procambarus clarkii]	-	-	tr|A0A8J5MM73|A0A8J5MM73_HOMAM//Uncharacterized protein {ECO:0000313|EMBL:KAG7156623.1} OS=Homarus americanus (American lobster) ORFNames=Hamer_G006608 {ECO:0000313|EMBL:KAG7156623.1} PE=4
Pclarkia023092.t1	O	T	93.8458	13.589	53.7174	2.78865	0.492212	5.66555	1.47E-08	7.89E-08	0.770789	0.664704	0.103284	0.104645	Up	Pclarkia023092	-	GO:0016020//membrane`cellular_component`A lipid bilayer along with all the proteins and protein complexes embedded in it and attached to it. [GOC:dos, GOC:mah, ISBN:0815316194]	K24595//RSRC2`arginine/serine-rich coiled-coil protein 2	-	-	XP_045600651.1//uncharacterized protein LOC123759586`[Procambarus clarkii]	-	-	tr|A0A8J5MM73|A0A8J5MM73_HOMAM//Uncharacterized protein {ECO:0000313|EMBL:KAG7156623.1} OS=Homarus americanus (American lobster) ORFNames=Hamer_G006608 {ECO:0000313|EMBL:KAG7156623.1} PE=4
Pclarkia023288.1	O	T	172.962	6.26256	89.6124	4.79328	0.576985	8.30747	9.78E-17	1.71E-15	2.93863	4.12672	0.181474	0.077534	Up	Pclarkia023288	-	GO:0016491//oxidoreductase activity`molecular_function`Catalysis of an oxidation-reduction (redox) reaction, a reversible chemical reaction in which the oxidation state of an atom or atoms within a molecule is altered. One substrate acts as a hydrogen or electron donor and becomes oxidized, while the other acts as hydrogen or electron acceptor and becomes reduced. [GOC:go_curators]	K23167//VAT1`synaptic vesicle membrane protein VAT-1	-	-	XP_045622038.1//synaptic vesicle membrane protein VAT-1 homolog-like`[Procambarus clarkii]	PF08240.17//ADH_N`Alcohol dehydrogenase GroES-like domain;PF00107.31//ADH_zinc_N`Zinc-binding dehydrogenase;PF13602.11//ADH_zinc_N_2`Zinc-binding dehydrogenase	-	tr|A0A0P4WBF4|A0A0P4WBF4_SCYOL//Enoyl reductase (ER) domain-containing protein {ECO:0000259|SMART:SM00829} OS=Scylla olivacea (Orange mud crab) (Cancer olivacea) PE=4
Pclarkia023288.t1	O	T	135.267	10.5124	72.8895	3.68787	0.477251	7.72732	1.10E-14	1.48E-13	2.64161	2.56568	0.23386	0.17585	Up	Pclarkia023288	-	GO:0016491//oxidoreductase activity`molecular_function`Catalysis of an oxidation-reduction (redox) reaction, a reversible chemical reaction in which the oxidation state of an atom or atoms within a molecule is altered. One substrate acts as a hydrogen or electron donor and becomes oxidized, while the other acts as hydrogen or electron acceptor and becomes reduced. [GOC:go_curators]	K23167//VAT1`synaptic vesicle membrane protein VAT-1	-	-	XP_045622038.1//synaptic vesicle membrane protein VAT-1 homolog-like`[Procambarus clarkii]	PF00107.31//ADH_zinc_N`Zinc-binding dehydrogenase;PF13602.11//ADH_zinc_N_2`Zinc-binding dehydrogenase	-	tr|A0A1Z3GD35|A0A1Z3GD35_PROCL//Putative synaptic vesicle membrane protein {ECO:0000313|EMBL:ASC55680.1} Fragment OS=Procambarus clarkii (Red swamp crayfish) PE=2
Pclarkia023288.t2	O	T	108.817	4.31235	56.5648	4.66561	0.65242	7.15123	8.60E-13	8.89E-12	1.91942	2.13684	0.120488	0.042469	Up	Pclarkia023288	-	GO:0016491//oxidoreductase activity`molecular_function`Catalysis of an oxidation-reduction (redox) reaction, a reversible chemical reaction in which the oxidation state of an atom or atoms within a molecule is altered. One substrate acts as a hydrogen or electron donor and becomes oxidized, while the other acts as hydrogen or electron acceptor and becomes reduced. [GOC:go_curators]	K23167//VAT1`synaptic vesicle membrane protein VAT-1	-	-	XP_045622038.1//synaptic vesicle membrane protein VAT-1 homolog-like`[Procambarus clarkii]	PF00107.31//ADH_zinc_N`Zinc-binding dehydrogenase;PF13602.11//ADH_zinc_N_2`Zinc-binding dehydrogenase	-	tr|A0A1Z3GD35|A0A1Z3GD35_PROCL//Putative synaptic vesicle membrane protein {ECO:0000313|EMBL:ASC55680.1} Fragment OS=Procambarus clarkii (Red swamp crayfish) PE=2
Pclarkia023386.1	O	T	85.5735	23188.7	11637.1	-8.08226	0.328025	-24.6391	4.81E-134	1.19E-130	3.50463	3.72833	793.288	1189.18	Down	Pclarkia023386	-	-	-	-	-	XP_045596558.1//uncharacterized protein LOC123757157`[Procambarus clarkii]	-	-	-
Pclarkia023386.t1	O	T	9.76779	8435.7	4222.73	-9.73467	0.549606	-17.7121	3.38E-70	9.48E-68	0.072539	0.027477	31.8464	55.7833	Down	Pclarkia023386	-	-	-	-	-	-	-	-	-
Pclarkia023433.1	O	T	2392.76	1.18887	1196.97	11.0028	0.86981	12.6497	1.12E-36	8.12E-35	131.33	149.118	0.142218	0	Up	Pclarkia023433	-	GO:0030246//carbohydrate binding`molecular_function`Binding to a carbohydrate, which includes monosaccharides, oligosaccharides and polysaccharides as well as substances derived from monosaccharides by reduction of the carbonyl group (alditols), by oxidation of one or more hydroxy groups to afford the corresponding aldehydes, ketones, or carboxylic acids, or by replacement of one or more hydroxy …	K06560//MRC, CD206, CD280`mannose receptor, C type	ko04145//Phagosome`Cellular Processes`Transport and catabolism	-	XP_045626146.1//uncharacterized protein LOC123775203`[Procambarus clarkii]	PF00059.26//Lectin_C`Lectin C-type domain	-	tr|A0A1Z3GD51|A0A1Z3GD51_PROCL//Putative c-type lectin {ECO:0000313|EMBL:ASC55679.1} Fragment OS=Procambarus clarkii (Red swamp crayfish) PE=2
Pclarkia023433.t1	O	T	940.107	0.380672	470.244	11.2417	1.46604	7.66809	1.75E-14	2.28E-13	50.6522	41.925	0	0.037547	Up	Pclarkia023433	-	-	-	-	-	XP_045626146.1//uncharacterized protein LOC123775203`[Procambarus clarkii]	-	-	-
Pclarkia023908.1	O	T	793.33	0.380672	396.855	10.9965	1.46041	7.52972	5.08E-14	6.20E-13	46.2444	47.4791	0	0.044965	Up	Pclarkia023908	-	-	K24235//CBLN`cerebellin	-	-	XP_045590282.1//cerebellin-3-like`[Procambarus clarkii]	PF00386.26//C1q`C1q domain	-	tr|A0A1Z3GD26|A0A1Z3GD26_PROCL//Putative complement component 1, q subcomponent protein {ECO:0000313|EMBL:ASC55672.1} OS=Procambarus clarkii (Red swamp crayfish) PE=2
Pclarkia023908.t1	O	T	56.0576	0	28.0288	8.61753	1.61302	5.34249	9.17E-08	4.27E-07	5.13793	3.03539	0	0	Up	Pclarkia023908	-	-	-	-	-	-	-	-	-
Pclarkia023935.1	O	T	36.217	3.07661	19.6468	3.55338	0.963746	3.68705	0.000226867	0.000521646	0.954043	0.476701	0.031957	0.090112	Up	Pclarkia023935	-	GO:0009058//biosynthetic process`biological_process`The chemical reactions and pathways resulting in the formation of substances; typically the energy-requiring part of metabolism in which simpler substances are transformed into more complex ones. [GOC:curators, ISBN:0198547684]	K16190//GLCAK`glucuronokinase [EC:2.7.1.43]	ko00040//Pentose and glucuronate interconversions`Metabolism`Carbohydrate metabolism;ko00053//Ascorbate and aldarate metabolism`Metabolism`Carbohydrate metabolism;ko00520//Amino sugar and nucleotide sugar metabolism`Metabolism`Carbohydrate metabolism;ko01100//Metabolic pathways`Metabolism`Global and overview maps;ko01250//Biosynthesis of nucleotide sugars`Metabolism`Global and overview maps	-	XP_045582386.1//probable glucuronokinase 2 isoform X2`[Procambarus clarkii]	PF00483.28//NTP_transferase`Nucleotidyl transferase;PF00288.31//GHMP_kinases_N`GHMP kinases N terminal domain	bHLH//https://guolab.wchscu.cn/AnimalTFDB4/#/detail/TF/Oncorhynchus_kisutch/bHLH	tr|A0A0P4VUW7|A0A0P4VUW7_SCYOL//GHMP kinase N-terminal domain-containing protein {ECO:0008006|Google:ProtNLM} OS=Scylla olivacea (Orange mud crab) (Cancer olivacea) PE=4
Pclarkia023935.t1	O	T	218.581	66.8969	142.739	1.70859	0.317977	5.37331	7.73E-08	3.65E-07	3.16045	3.31004	1.09051	0.914009	Up	Pclarkia023935	-	GO:0009058//biosynthetic process`biological_process`The chemical reactions and pathways resulting in the formation of substances; typically the energy-requiring part of metabolism in which simpler substances are transformed into more complex ones. [GOC:curators, ISBN:0198547684]	K16190//GLCAK`glucuronokinase [EC:2.7.1.43]	ko01100//Metabolic pathways`Metabolism`Global and overview maps;ko01250//Biosynthesis of nucleotide sugars`Metabolism`Global and overview maps;ko00040//Pentose and glucuronate interconversions`Metabolism`Carbohydrate metabolism;ko00053//Ascorbate and aldarate metabolism`Metabolism`Carbohydrate metabolism;ko00520//Amino sugar and nucleotide sugar metabolism`Metabolism`Carbohydrate metabolism	-	XP_045582386.1//probable glucuronokinase 2 isoform X2`[Procambarus clarkii]	PF00288.31//GHMP_kinases_N`GHMP kinases N terminal domain	bHLH//https://guolab.wchscu.cn/AnimalTFDB4/#/detail/TF/Oncorhynchus_kisutch/bHLH	tr|A0A0P4VYF2|A0A0P4VYF2_SCYOL//GHMP kinase N-terminal domain-containing protein {ECO:0008006|Google:ProtNLM} OS=Scylla olivacea (Orange mud crab) (Cancer olivacea) PE=4
Pclarkia024261.1	O	T	65.5499	3.50414	34.527	4.22791	0.709213	5.96141	2.50E-09	1.52E-08	0.544673	0.557775	0.034111	0.02565	Up	Pclarkia024261	-	GO:0005737//cytoplasm`cellular_component`The contents of a cell excluding the plasma membrane and nucleus, but including other subcellular structures. [ISBN:0198547684];GO:2000812//regulation of barbed-end actin filament capping`biological_process`Any process that modulates the frequency, rate or extent of barbed-end actin filament capping. [GOC:BHF];GO:0005634//nucleus`cellular_component`A membr…	K10799//TNKS`tankyrase [EC:2.4.2.30]	-	-	XP_045619293.1//uncharacterized protein LOC123771037`[Procambarus clarkii]	PF12796.12//Ank_2`Ankyrin repeats (3 copies);PF13637.11//Ank_4`Ankyrin repeats (many copies)	-	tr|A0A8J5JUU0|A0A8J5JUU0_HOMAM//Poly [ADP-ribose] polymerase tankyrase-2-like {ECO:0000313|EMBL:KAG7164626.1} OS=Homarus americanus (American lobster) ORFNames=Hamer_G005012 {ECO:0000313|EMBL:KAG7164626.1} PE=4
Pclarkia024261.t1	O	T	37.7273	1.55393	19.6406	4.60061	0.996954	4.61466	3.94E-06	1.34E-05	0.492679	0.685657	0.02554	0.024006	Up	Pclarkia024261	-	GO:0005737//cytoplasm`cellular_component`The contents of a cell excluding the plasma membrane and nucleus, but including other subcellular structures. [ISBN:0198547684];GO:2000812//regulation of barbed-end actin filament capping`biological_process`Any process that modulates the frequency, rate or extent of barbed-end actin filament capping. [GOC:BHF];GO:0005634//nucleus`cellular_component`A membr…	-	-	-	XP_045619293.1//uncharacterized protein LOC123771037`[Procambarus clarkii]	-	-	tr|A0A8J5JUU0|A0A8J5JUU0_HOMAM//Poly [ADP-ribose] polymerase tankyrase-2-like {ECO:0000313|EMBL:KAG7164626.1} OS=Homarus americanus (American lobster) ORFNames=Hamer_G005012 {ECO:0000313|EMBL:KAG7164626.1} PE=4
Pclarkia024501.1	O	T	187.244	1.55393	94.3991	6.91218	1.04177	6.63507	3.24E-11	2.65E-10	2.4235	10.3558	0.054791	0.0515	Up	Pclarkia024501	-	-	-	-	-	XP_045590263.1//uncharacterized protein LOC123752250`[Procambarus clarkii]	-	-	-
Pclarkia024501.t1	O	T	597.199	6.58076	301.89	6.502	0.814316	7.98461	1.41E-15	2.15E-14	5.96998	32.144	0.17885	0.240153	Up	Pclarkia024501	-	-	-	-	-	XP_045590263.1//uncharacterized protein LOC123752250`[Procambarus clarkii]	-	-	-
Pclarkia024512.1	O	T	460.349	5.04245	232.696	6.51189	0.547484	11.8942	1.27E-32	7.42E-31	13.8988	9.34643	0.122959	0.134836	Up	Pclarkia024512	-	-	-	-	-	XP_045590263.1//uncharacterized protein LOC123752250`[Procambarus clarkii]	-	-	-
Pclarkia024512.t1	O	T	193.798	3.85358	98.8255	5.64586	0.655671	8.61081	7.25E-18	1.46E-16	8.8903	5.65107	0.091504	0.200686	Up	Pclarkia024512	-	-	-	-	-	XP_045590263.1//uncharacterized protein LOC123752250`[Procambarus clarkii]	-	-	-
Pclarkia024576.1	O	T	27.2884	0.396292	13.8424	6.13369	1.6669	3.6797	0.000233511	0.000535518	0.817944	0.643493	0.021724	0	Up	Pclarkia024576	-	GO:0030632//D-alanine biosynthetic process`biological_process`The chemical reactions and pathways resulting in the formation of D-alanine, the D-enantiomer of the amino acid alanine, i.e (2R)-2-aminopropanoic acid. [GOC:jsg, GOC:mah];GO:0005829//cytosol`cellular_component`The part of the cytoplasm that does not contain organelles but which does contain other particulate matter, such as protein co…	K01775//alr`alanine racemase [EC:5.1.1.1]	ko00470//D-Amino acid metabolism`Metabolism`Metabolism of other amino acids;ko01100//Metabolic pathways`Metabolism`Global and overview maps	-	XP_045597188.1//alanine racemase-like`[Procambarus clarkii]	PF01168.25//Ala_racemase_N`Alanine racemase, N-terminal domain;PF00842.26//Ala_racemase_C`Alanine racemase, C-terminal domain	-	tr|A0A8J5K6L5|A0A8J5K6L5_HOMAM//Alanine racemase-like {ECO:0000313|EMBL:KAG7168663.1} OS=Homarus americanus (American lobster) ORFNames=Hamer_G022758 {ECO:0000313|EMBL:KAG7168663.1} PE=4
Pclarkia024576.t1	O	T	327.491	102.048	214.769	1.68317	0.319263	5.27205	1.35E-07	6.10E-07	6.885	6.36987	2.42387	1.75489	Up	Pclarkia024576	-	GO:0030632//D-alanine biosynthetic process`biological_process`The chemical reactions and pathways resulting in the formation of D-alanine, the D-enantiomer of the amino acid alanine, i.e (2R)-2-aminopropanoic acid. [GOC:jsg, GOC:mah];GO:0005829//cytosol`cellular_component`The part of the cytoplasm that does not contain organelles but which does contain other particulate matter, such as protein co…	K01775//alr`alanine racemase [EC:5.1.1.1]	ko01100//Metabolic pathways`Metabolism`Global and overview maps;ko00470//D-Amino acid metabolism`Metabolism`Metabolism of other amino acids	-	XP_045597188.1//alanine racemase-like`[Procambarus clarkii]	PF01168.25//Ala_racemase_N`Alanine racemase, N-terminal domain;PF00842.26//Ala_racemase_C`Alanine racemase, C-terminal domain	-	tr|A0A8J5K6L5|A0A8J5K6L5_HOMAM//Alanine racemase-like {ECO:0000313|EMBL:KAG7168663.1} OS=Homarus americanus (American lobster) ORFNames=Hamer_G022758 {ECO:0000313|EMBL:KAG7168663.1} PE=4
Pclarkia024580.1	O	T	78.0037	35.4221	56.7129	1.13976	0.442515	2.57565	0.0100053	0.0153483	1.01585	1.03464	0.532615	0.410511	Up	Pclarkia024580	-	GO:0043565//sequence-specific DNA binding`molecular_function`Binding to DNA of a specific nucleotide composition, e.g. GC-rich DNA binding, or with a specific sequence motif or type of DNA e.g. promotor binding or rDNA binding. [GOC:jl];GO:0005634//nucleus`cellular_component`A membrane-bounded organelle of eukaryotic cells in which chromosomes are housed and replicated. In most cells, the nucleus…	K25093//SLTM`SAFB-like transcription modulator	-	-	XP_045597200.1//SAFB-like transcription modulator isoform X3`[Procambarus clarkii]	PF02037.32//SAP`SAP domain;PF00076.27//RRM_1`RNA recognition motif	-	tr|A0A423TNK8|A0A423TNK8_PENVA//Putative scaffold attachment factor B2-like {ECO:0000313|EMBL:ROT78049.1} OS=Penaeus vannamei (Whiteleg shrimp) (Litopenaeus vannamei) ORFNames=C7M84_003253 {ECO:0000313|EMBL:ROT78049.1} PE=4
Pclarkia024580.t3	O	T	35.6365	7.38896	21.5127	2.27035	0.693271	3.27484	0.00105721	0.00205856	0.482155	0.523244	0.113555	0.096061	Up	Pclarkia024580	-	GO:0043565//sequence-specific DNA binding`molecular_function`Binding to DNA of a specific nucleotide composition, e.g. GC-rich DNA binding, or with a specific sequence motif or type of DNA e.g. promotor binding or rDNA binding. [GOC:jl];GO:0005634//nucleus`cellular_component`A membrane-bounded organelle of eukaryotic cells in which chromosomes are housed and replicated. In most cells, the nucleus…	K25093//SLTM`SAFB-like transcription modulator	-	-	XP_045597204.1//SAFB-like transcription modulator isoform X7`[Procambarus clarkii]	PF02037.32//SAP`SAP domain;PF00076.27//RRM_1`RNA recognition motif	-	tr|A0A423TNK8|A0A423TNK8_PENVA//Putative scaffold attachment factor B2-like {ECO:0000313|EMBL:ROT78049.1} OS=Penaeus vannamei (Whiteleg shrimp) (Litopenaeus vannamei) ORFNames=C7M84_003253 {ECO:0000313|EMBL:ROT78049.1} PE=4
[truncated: 67 more rows]
