# Supplementary material for: Direct RNA Sequencing Reveals Sex-Biased Transcriptomic and Epitranscriptomic Regulation in Procambarus clarkii
Source: Biology (Basel). 2025 Dec 8;14(12):1757. doi: 10.3390/biology14121757 (PMC12731033; doi:10.3390/biology14121757)
Supplement: Supplementary file 1 [file biology-14-01757-s001.zip › Table S5 Genes with sexually dimorphic m6A methylation.xls]

TranscriptID	log2fc_exp	pvalue	padj	diffType.x	Expression_diff	Group1_counts	Group1_total	Group2_counts	Group2_total	Group1_pct_modified	Group2_pct_modified	score	meth_cut_col	diffType.y	Methyl_diff	all_diff
Pclarkia000220.t1	4.07455660309354	6.77518039863555e-06	2.20450766303336e-05	Up	Up	a:0	40	a:1069	33716	0	0.031706017	0.942993893164385	2.06026	No Significant Difference	Up	Up_Up
Pclarkia000907.t1	4.05151511806525	0.000923982016564426	0.00182593888040842	Up	Up	a:1	330	a:148	8111	0.003030303	0.018246826	2.85334610727568	1.11622	No Significant Difference	Up	Up_Up
Pclarkia001508.1	5.19717856546952	4.77227281615887e-09	2.77222051734655e-08	Up	Up	a:0	120	a:492	37409	0	0.013151916	1.24008782333613	1.21113	No Significant Difference	Up	Up_Up
Pclarkia001697.1	1.21762110899792	0.157872957172856	0.188606891236954	No Significant Difference	Up	a:0	190	a:111	7508	0	0.01478423	2.44825627850264	1.30942	No Significant Difference	Up	Up_Up
Pclarkia001697.t1	-2.78725786487611	7.56799288077753e-06	2.43970198475522e-05	Down	Down	a:746	50711	a:0	100	0.014710812	0	1.13459017048081	-1.30514	No Significant Difference	Down	Down_Down
Pclarkia001926.1	4.49780121998114	1.67902360321886e-12	1.66324261634707e-11	Up	Up	a:0	329	a:69	6346	0	0.010872991	3.15980887325713	1.06164	Up	Up	Up_Up
Pclarkia002690.1	7.68088841314347	4.79827821576139e-06	1.60821867672851e-05	Up	Up	a:0	30	a:964	71159	0	0.013547127	0.0646145461241758	1.23555	No Significant Difference	Up	Up_Up
Pclarkia002899.1	10.1283364125338	8.03170761586703e-79	2.99175607521447e-76	Up	Up	a:0	70	a:1405	108245	0	0.012979814	0.568556910906409	1.20037	No Significant Difference	Up	Up_Up
Pclarkia002924.1	2.69294410210884	2.56733577354779e-05	7.34620586702216e-05	Up	Up	a:0	162	a:708	44695	0	0.015840698	2.23583362827185	1.36965	No Significant Difference	Up	Up_Up
Pclarkia003266.1	1.32477656298056	0.10504798565412	0.129803909202346	No Significant Difference	Up	a:0	536	a:38	2643	0	0.014377601	6.71679208074283	1.28556	Up	Up	Up_Up
Pclarkia003624.1	3.75789144601256	1.20394764494228e-06	4.56657056231978e-06	Up	Up	a:3	60	a:294	16792	0.05	0.017508337	0.885949104044812	-1.12509	No Significant Difference	Down	Down_Up
Pclarkia003706.1	1.06623714443023	0.272750978772973	0.311466681286522	No Significant Difference	Up	a:2	861	a:105	5292	0.0023228803	0.01984127	9.59954207656938	1.27597	Up	Up	Up_Up
Pclarkia003749.t1	6.86714770714981	8.73321450511806e-17	1.53307662248657e-15	Up	Up	a:0	20	a:354	14946	0	0.023685267	0.135631948969149	1.75212	No Significant Difference	Up	Up_Up
Pclarkia003895.1	3.71857318159248	1.6604291451707e-07	7.3920087287953e-07	Up	Up	a:44	516	a:1238	48307	0.08527132	0.025627756	22.3494624184896	-1.41904	Down	Down	Down_Up
Pclarkia003971.1	3.6918141832783	1.67220771957772e-14	2.18924758357041e-13	Up	Up	a:8	187	a:1244	96178	0.04278075	0.012934351	3.71730626621775	-1.2025	Down	Down	Down_Up
Pclarkia004283.1	-2.7980349050424	0.00286819116215366	0.00503537886790904	Down	Down	a:326	16381	a:1	510	0.019901104	0.0019607844	6.45989310233472	-1.32189	Down	Down	Down_Down
Pclarkia004415.t1	4.76770444271879	0.0128381063251728	0.0191536150111983	Up	Up	a:35	774	a:4193	253083	0.045219637	0.016567687	12.8870846309437	-1.05551	Down	Down	Down_Up
Pclarkia004911.1	2.745589198617	0.000543068059660255	0.00114128655060528	Up	Up	a:0	90	a:560	34988	0	0.016005488	1.10438755624182	1.37882	No Significant Difference	Up	Up_Up
Pclarkia005510.1	3.79843134259876	2.862087286792e-05	8.10179861570351e-05	Up	Up	a:17	314	a:1475	68297	0.05414013	0.021596849	5.19567272105996	-1.02145	Down	Down	Down_Up
Pclarkia005510.t1	2.9230949688337	0.0131520740793792	0.0195844257360757	Up	Up	a:19	295	a:1031	42798	0.06440678	0.02408991	6.62592581210356	-1.12609	Down	Down	Down_Up
Pclarkia005740.1	1.10282587326956	0.295368170714876	0.335000698997442	No Significant Difference	Up	a:4	722	a:66	2898	0.005540166	0.022774328	5.5443857008645	1.07656	Up	Up	Up_Up
Pclarkia005742.1	5.33854254507701	3.06273430234542e-10	2.14643997807672e-09	Up	Up	a:0	20	a:1026	67248	0	0.015256959	-0.0360043432465318	1.33668	No Significant Difference	Up	Up_Up
Pclarkia006266.1	11.0653704144886	3.62172895008765e-19	8.31072182369479e-18	Up	Up	a:0	242	a:1048	58490	0	0.017917592	4.01994987987655	1.48117	Up	Up	Up_Up
Pclarkia007364.t2	4.87172334925485	3.03553137922815e-13	3.32467849932709e-12	Up	Up	a:0	120	a:2379	81934	0	0.029035565	3.18717467712668	1.96479	Up	Up	Up_Up
Pclarkia007602.1	1.35027274676459	0.471098366515271	0.513698792247794	No Significant Difference	Up	a:0	30	a:5	194	0	0.025773196	0.383263212429341	1.83888	No Significant Difference	Up	Up_Up
Pclarkia007660.1	-2.28844752863974	0.00445781653951823	0.00745720992572007	Down	Down	a:191	18047	a:0	70	0.010583476	0	0.397662469885972	-1.04149	No Significant Difference	Down	Down_Down
Pclarkia007875.1	3.17306051718657	1.99256975270336e-08	1.04719668951507e-07	Up	Up	a:0	111	a:1133	65200	0	0.0173773	1.59815688599338	1.45298	No Significant Difference	Up	Up_Up
Pclarkia008205.1	10.8144357966984	8.17612279104235e-25	2.96433507912032e-23	Up	Up	a:0	10	a:2747	157632	0	0.017426664	-0.164530793954327	1.45558	No Significant Difference	Up	Up_Up
Pclarkia008209.1	10.5754531386089	1.56245581479398e-93	9.44139967019507e-91	Up	Up	a:0	160	a:3386	172335	0	0.019647779	2.82726743675448	1.56792	No Significant Difference	Up	Up_Up
Pclarkia008364.1	-3.68571062126948	1.47508882563148e-08	7.93955173130866e-08	Down	Down	a:451	33417	a:0	20	0.013496125	0	-0.0717705001029572	-1.23242	No Significant Difference	Down	Down_Down
Pclarkia009068.1	-1.12440321069769	0.354084656962012	0.395427737981479	No Significant Difference	Down	a:51	2334	a:0	60	0.021850899	0	0.963123522714596	-1.67133	No Significant Difference	Down	Down_Down
Pclarkia009319.1	1.69202818594381	0.00739017956589135	0.0117235728811456	Up	Up	a:0	10	a:255	21189	0	0.012034547	-0.21928138939893	1.13977	No Significant Difference	Up	Up_Up
Pclarkia009363.1	3.64782442222018	6.93900405360019e-09	3.92277335188142e-08	Up	Up	a:12	322	a:479	37585	0.03726708	0.012744446	4.66912292462257	-1.05532	Down	Down	Down_Up
Pclarkia009366.t1	2.14467659280939	0.00656840057481252	0.0105535303964962	Up	Up	a:0	86	a:1406	74531	0	0.018864634	1.29105618254471	1.5293	No Significant Difference	Up	Up_Up
Pclarkia009707.1	-1.50658465350377	0.0770992829263581	0.0976471216270857	No Significant Difference	Down	a:41	4013	a:0	240	0.010216796	0	2.04709215373578	-1.01555	No Significant Difference	Down	Down_Down
Pclarkia009951.1	4.15194106730328	7.58322000668441e-11	5.8915119549075e-10	Up	Up	a:6	140	a:1033	63619	0.042857144	0.016237287	1.79800691049422	-1.01048	No Significant Difference	Down	Down_Up
Pclarkia010033.1	1.62811448183056	0.140331349902309	0.169301657861644	No Significant Difference	Up	a:1	289	a:54	2625	0.0034602077	0.02057143	2.66423180860897	1.18348	No Significant Difference	Up	Up_Up
Pclarkia010199.1	2.53171284879081	0.00753506967804441	0.0119242050099158	Up	Up	a:0	20	a:166	11390	0	0.014574188	-0.0500798476155069	1.29714	No Significant Difference	Up	Up_Up
Pclarkia010216.1	3.76576210040704	2.3791832440216e-07	1.02771645387507e-06	Up	Up	a:0	80	a:401	30385	0	0.013197301	0.715614439410274	1.21396	No Significant Difference	Up	Up_Up
Pclarkia010562.1	2.74682735050523	3.9956278857757e-05	0.000109724412714616	Up	Up	a:0	70	a:575	44368	0	0.01295979	0.566710099696138	1.19911	No Significant Difference	Up	Up_Up
Pclarkia010637.1	9.41262653939454	2.75101071098443e-11	2.27718366067241e-10	Up	Up	a:1	546	a:2020	130511	0.0018315018	0.015477623	5.02671828346502	1.1066	Up	Up	Up_Up
Pclarkia011206.1	4.42338142502607	4.81177025271453e-12	4.46711016428178e-11	Up	Up	a:0	81	a:781	48565	0	0.01608154	0.966287568848657	1.38303	No Significant Difference	Up	Up_Up
Pclarkia011953.1	1.59039209764993	0.172219957916647	0.204399855775369	No Significant Difference	Up	a:0	20	a:149	13984	0	0.010655034	-0.129358922250049	1.04649	No Significant Difference	Up	Up_Up
Pclarkia012281.1	1.26565795421526	0.149024129615468	0.178868423416633	No Significant Difference	Up	a:0	50	a:37	2746	0	0.013474144	0.326821647519608	1.23107	No Significant Difference	Up	Up_Up
Pclarkia012748.1	3.08521251991175	1.15739771026499e-05	3.58613930464057e-05	Up	Up	a:0	40	a:25	507	0	0.049309663	1.59999636205708	2.56827	No Significant Difference	Up	Up_Up
Pclarkia012795.1	11.3472330396287	1.94958179528765e-14	2.53166323674603e-13	Up	Up	a:8	1353	a:1854	83586	0.0059127863	0.022180747	11.1398597214775	1.01601	Up	Up	Up_Up
Pclarkia013017.1	3.05388352935421	7.94107999763373e-06	2.54789200348857e-05	Up	Up	a:1	307	a:616	30800	0.0032573289	0.02	3.01991031184934	1.17817	Up	Up	Up_Up
Pclarkia013606.1	5.96473219777948	1.15509904243158e-39	9.51801610963626e-38	Up	Up	a:1	322	a:2631	132820	0.0031055901	0.019808764	3.2382619924374	1.18555	Up	Up	Up_Up
Pclarkia014094.1	1.33746272666634	0.319254231934316	0.359885626181823	No Significant Difference	Up	a:6	1243	a:340	11693	0.0048270314	0.029077226	18.1213793580509	1.3981	Up	Up	Up_Up
Pclarkia014133.1	1.03023761383836	0.195051342906099	0.228978807421432	No Significant Difference	Up	a:10	448	a:0	306	0.02232143	0	4.90551815105323	-1.69249	Down	Down	Down_Up
Pclarkia014842.1	2.5260884329189	2.909730382705e-05	8.22638683369874e-05	Up	Up	a:0	52	a:509	18261	0	0.027873611	1.12252105561993	1.92119	No Significant Difference	Up	Up_Up
Pclarkia015714.1	1.90367007437873	0.0147656163259284	0.021708928852914	Up	Up	a:0	200	a:138	10621	0	0.012993127	2.24491410098244	1.2012	No Significant Difference	Up	Up_Up
Pclarkia015928.1	11.0381305757021	1.66334513926662e-87	8.69801558210347e-85	Up	Up	a:0	40	a:1936	141428	0	0.013688944	0.20625041511812	1.24421	No Significant Difference	Up	Up_Up
Pclarkia016041.1	3.44235227960143	0.000577502212462505	0.00120647204681011	Up	Up	a:0	10	a:355	17476	0	0.020313572	-0.135160122495108	1.59996	No Significant Difference	Up	Up_Up
Pclarkia016092.1	-3.80837451585714	9.34798177514405e-06	2.95432729462712e-05	Down	Down	a:331	26734	a:0	623	0.012381237	0	7.32558178183672	-1.16229	Down	Down	Down_Down
Pclarkia016354.1	6.08212280976525	1.95314317812616e-17	3.7206321840265e-16	Up	Up	a:0	110	a:1026	81966	0	0.012517385	1.03866244287019	1.17104	No Significant Difference	Up	Up_Up
Pclarkia016393.1	-1.26541537332887	0.164685528844697	0.196048021204142	No Significant Difference	Down	a:40	3995	a:0	121	0.010012516	0	0.853398808411669	-1.0009	No Significant Difference	Down	Down_Down
Pclarkia017299.1	3.61093817382112	1.18971448532784e-12	1.20711627929234e-11	Up	Up	a:1	241	a:1042	56238	0.004149378	0.018528396	1.66126343616634	1.01166	No Significant Difference	Up	Up_Up
Pclarkia017473.1	-2.4313916340088	0.0048222689109513	0.00799860614086698	Down	Down	a:283	21792	a:0	90	0.012986417	0	0.8281153601813	-1.20078	No Significant Difference	Down	Down_Down
Pclarkia018090.1	11.2589525440279	4.37387902992935e-14	5.37350091663825e-13	Up	Up	a:0	221	a:1120	74152	0	0.01510411	3.01214276867631	1.32792	Up	Up	Up_Up
Pclarkia018954.1	3.72983091889057	0.000230542751874089	0.000529380046357053	Up	Up	a:0	60	a:195	10745	0	0.018147975	0.750263545384996	1.49303	No Significant Difference	Up	Up_Up
Pclarkia018961.1	1.32664409826752	0.220520978451348	0.256256685728593	No Significant Difference	Up	a:11	224	a:47	3277	0.04910714	0.014342386	4.9623497781057	-1.27986	Down	Down	Down_Up
Pclarkia019020.1	3.34392490362692	2.1531019655932e-06	7.74638113897994e-06	Up	Up	a:0	240	a:574	42358	0	0.013551159	2.91889733919879	1.2358	No Significant Difference	Up	Up_Up
Pclarkia019270.1	2.2089865778855	0.0379171573610812	0.0507403219961871	No Significant Difference	Up	a:0	150	a:231	15544	0	0.01486104	1.88888109850768	1.31389	No Significant Difference	Up	Up_Up
Pclarkia019337.1	-1.43529947975085	0.15724117730252	0.18790991004703	No Significant Difference	Down	a:87	3437	a:3	536	0.025312772	0.005597015	5.2168389322228	-1.17892	Down	Down	Down_Down
Pclarkia019366.1	4.72684595869264	1.81463904767703e-07	8.02336016007053e-07	Up	Up	a:1	309	a:1093	34904	0.003236246	0.031314462	6.16852170142192	1.64215	Up	Up	Up_Up
Pclarkia019482.1	-1.81339417780173	0.0942471123471332	0.117439624184	No Significant Difference	Down	a:204	9522	a:0	10	0.02142407	0	-0.123874031144624	-1.65187	No Significant Difference	Down	Down_Down
Pclarkia019751.1	-2.21430423521479	0.0033975968776933	0.00585991718243285	Down	Down	a:359	17430	a:0	200	0.020596672	0	3.79214170267778	-1.61337	Down	Down	Down_Down
Pclarkia020393.1	1.67193561306683	0.0711757111293465	0.0906557654704759	No Significant Difference	Up	a:1	529	a:314	14804	0.0018903592	0.021210484	7.40976402571641	1.39224	Up	Up	Up_Up
Pclarkia021520.1	-1.25541218090538	0.29050881425402	0.329957632396111	No Significant Difference	Down	a:56	2966	a:2	457	0.018880647	0.0043763677	3.05841592733395	-1.0064	Down	Down	Down_Down
Pclarkia021545.1	-2.20011992424939	0.00407182518964843	0.00687922153196149	Down	Down	a:204	16204	a:0	423	0.012589484	0	4.94354638093864	-1.17565	Down	Down	Down_Down
Pclarkia022362.1	4.97908825773199	8.06979351195916e-22	2.36713943017469e-20	Up	Up	a:2	1082	a:1718	111565	0.0018484289	0.015399095	10.1228553831297	1.10008	Up	Up	Up_Up
Pclarkia022716.1	1.54430835383661	0.140433380729218	0.16940220427597	No Significant Difference	Up	a:0	20	a:88	5428	0	0.016212232	-0.0171530367901482	1.39024	No Significant Difference	Up	Up_Up
Pclarkia023087.1	4.16253486993524	1.52839205291189e-12	1.52906683969022e-11	Up	Up	a:2	260	a:1626	36417	0.0076923077	0.044649478	5.90940058131673	1.62709	Up	Up	Up_Up
Pclarkia023561.1	2.82929334762595	3.57340708024847e-07	1.49420398779204e-06	Up	Up	a:8	145	a:598	40592	0.055172414	0.014731967	4.44918768846173	-1.39788	Down	Down	Down_Up
Pclarkia023742.1	4.85704888957284	1.76123842474665e-21	5.04653269185574e-20	Up	Up	a:7	130	a:2499	154797	0.053846154	0.016143724	3.278024669351	-1.28814	Down	Down	Down_Up
Pclarkia024207.1	-1.33429441699588	0.0968262654738881	0.120405168096491	No Significant Difference	Down	a:116	5541	a:2	441	0.02093485	0.0045351475	3.67969359456674	-1.08969	Down	Down	Down_Down
Pclarkia024305.1	3.5798349091421	5.0976904541088e-08	2.48639280409195e-07	Up	Up	a:0	190	a:653	42204	0	0.015472467	2.60980312140327	1.34894	No Significant Difference	Up	Up_Up
Pclarkia024801.1	-3.28837521942823	0.0044818839937317	0.00749378279269215	Down	Down	a:749	57271	a:0	30	0.013078172	0	0.0503388246170289	-1.20653	No Significant Difference	Down	Down_Down
Pclarkia025094.1	10.9888361759849	6.23683448026663e-13	6.56315801808863e-12	Up	Up	a:0	110	a:3444	249488	0	0.013804271	1.18270322580793	1.25122	No Significant Difference	Up	Up_Up
Pclarkia026307.1	-2.09975995963014	0.00306033714077244	0.00533785218357246	Down	Down	a:245	14868	a:3	1144	0.016478343	0.0026223776	9.61486563676317	-1.06883	Down	Down	Down_Down
Pclarkia027356.1	4.41728670686802	0.000119898590010064	0.000294861396360104	Up	Up	a:0	325	a:367	16274	0	0.02255131	6.99282041594142	1.70272	Up	Up	Up_Up
Pclarkia027387.1	1.1720275472607	0.200887888387523	0.235059316710423	No Significant Difference	Up	a:0	20	a:439	33348	0	0.013164207	-0.0784966507949321	1.2119	No Significant Difference	Up	Up_Up
Pclarkia027461.1	1.34548783752019	0.0480293715920103	0.0630407236728263	No Significant Difference	Up	a:59	696	a:227	10774	0.08477011	0.021069242	35.0020953624517	-1.60895	Down	Down	Down_Up
Pclarkia028204.t1	1.69533171008136	0.166566552087504	0.198148468123344	No Significant Difference	Up	a:1	693	a:46	2566	0.0014430014	0.017926734	7.45370723419001	1.28718	Up	Up	Up_Up
novel10067.t1	-2.47136903466271	0.00163880919748563	0.00304638362715541	Down	Down	a:120	10984	a:2	50	0.010924982	0.04	0.819523232555184	1.2567	No Significant Difference	Up	Up_Down
novel10096.t1	2.68699610507276	1.14164315051442e-10	8.63040326627414e-10	Up	Up	a:87	6363	a:2333	53164	0.013672796	0.043883078	85.8573770234507	1.1866	Up	Up	Up_Up
novel10139.t1	-2.3594313777987	0.000418580404007605	0.000904269352965344	Down	Down	a:247	22001	a:0	50	0.011226762	0	0.21854517335737	-1.08588	No Significant Difference	Down	Down_Down
novel10289.t1	3.16025960120862	8.56298084845468e-05	0.000218428306971088	Up	Up	a:47	6027	a:1904	71560	0.0077982415	0.026607042	53.1645946940262	1.04039	Up	Up	Up_Up
novel10425.t1	2.90964969288243	1.96081966207337e-07	8.61506030878963e-07	Up	Up	a:2	625	a:876	49364	0.0032	0.017745726	5.34818579061812	1.07173	Up	Up	Up_Up
novel1061.t1	-2.66698991012704	0.000813951095390721	0.00163174271497084	Down	Down	a:429	20489	a:0	30	0.020938065	0	0.289851571363215	-1.62938	No Significant Difference	Down	Down_Down
novel10707.t1	-3.71673522615319	1.16785367327372e-11	1.02671442236208e-10	Down	Down	a:848	75032	a:0	90	0.011301844	0	0.676461945385199	-1.09098	No Significant Difference	Down	Down_Down
novel10882.t1	3.60923302145919	0.00628105068286993	0.0101506198840247	Up	Up	a:4	40	a:55	3303	0.1	0.01665153	3.54285109474063	-2.04521	Down	Down	Down_Up
novel11057.t1	-1.82312556151205	0.015959391205746	0.0232578254818932	Down	Down	a:154	14647	a:0	40	0.010514098	0	0.077200025676575	-1.03662	No Significant Difference	Down	Down_Down
novel11102.t1	3.3486987915888	3.00638562362553e-07	1.27873671011458e-06	Up	Up	a:0	31	a:801	35544	0	0.022535449	0.361721738137021	1.70201	No Significant Difference	Up	Up_Up
novel11125.t1	-1.61139951695966	0.00845861246323533	0.0132051090883164	Down	Down	a:367	23048	a:72	1330	0.015923291	0.054135337	34.6937835947301	1.30687	Up	Up	Up_Down
novel11276.t1	2.66165709036238	0.00292288264218761	0.00512305174721964	Up	Up	a:0	128	a:68	1129	0	0.060230292	7.17365873781785	2.81209	Up	Up	Up_Up
novel11289.t1	-1.98612277389465	0.00549410649057138	0.00899968080539996	Down	Down	a:239	18657	a:0	220	0.012810205	0	2.4734627707312	-1.18968	No Significant Difference	Down	Down_Down
novel11324.t1	-3.05442213284382	1.07472908186338e-05	3.35368753661108e-05	Down	Down	a:354	17987	a:1	20	0.01968088	0.05	0.0107158571104264	1.01543	No Significant Difference	Up	Up_Down
novel11343.t1	-2.45335713014269	0.00291547704565681	0.00511106001066985	Down	Down	a:165	11603	a:0	180	0.01422046	0	2.21189737929944	-1.27623	No Significant Difference	Down	Down_Down
novel11347.t1	-1.50038710515657	0.189865181901954	0.223305104942817	No Significant Difference	Down	a:100	6180	a:0	10	0.01618123	0	-0.177325285875668	-1.38853	No Significant Difference	Down	Down_Down
novel11362.t1	2.4162479203933	0.00164923867162177	0.00306388590276281	Up	Up	a:1	345	a:144	7790	0.0028985508	0.018485237	3.14077441274981	1.14301	Up	Up	Up_Up
novel1138.t1	-4.33448188273422	2.44005656867794e-13	2.70740307689669e-12	Down	Down	a:807	75739	a:0	233	0.010655013	0	2.14578156779589	-1.04649	No Significant Difference	Down	Down_Down
novel11553.t1	-5.75186163141889	0.000341277622678525	0.000753982866093146	Down	Down	a:661	25734	a:0	10	0.025685864	0	-0.0801642920914674	-1.83535	No Significant Difference	Down	Down_Down
novel11719.t1	8.06104273328693	2.5678930333095e-43	2.44147368397734e-41	Up	Up	a:8	120	a:540	29014	0.06666667	0.018611705	4.20969009515466	-1.42199	Down	Down	Down_Up
novel11898.t1	2.02862112443769	0.000426480660232155	0.000919510158026702	Up	Up	a:0	217	a:157	9396	0	0.016709238	3.26832233118807	1.41734	Up	Up	Up_Up
novel11902.t1	-1.08180513994127	0.195008723283438	0.228938658299078	No Significant Difference	Down	a:125	8352	a:0	204	0.014966475	0	2.69272809299264	-1.31999	No Significant Difference	Down	Down_Down
novel12005.t1	1.29443370113915	0.25675418503015	0.294706113083637	No Significant Difference	Up	a:0	40	a:6	365	0	0.016438356	0.283866179570452	1.40263	No Significant Difference	Up	Up_Up
novel12006.t1	1.64717274013022	0.0379551189887183	0.0507886223877382	No Significant Difference	Up	a:0	90	a:48	3613	0	0.013285358	0.842972031226282	1.21942	No Significant Difference	Up	Up_Up
novel12108.t1	-3.35594579053412	2.98124640979532e-06	1.04480026260026e-05	Down	Down	a:70	4665	a:0	30	0.015005359	0	0.107618820136054	-1.32224	No Significant Difference	Down	Down_Down
novel12162.t1	-6.37079219227919	0.000347125776841771	0.000765100439643466	Down	Down	a:75	4516	a:24	451	0.016607618	0.05321508	9.82348826662246	1.24843	Up	Up	Up_Down
novel12395.t1	-1.2653455270658	0.115032721829987	0.141052027958198	No Significant Difference	Down	a:62	4841	a:1	20	0.012807271	0.05	0.303644970516473	1.39547	No Significant Difference	Up	Up_Down
novel12555.t1	-2.18296460129814	0.0101697882671604	0.015569017146753	Down	Down	a:134	12234	a:0	99	0.010953082	0	0.739982992945215	-1.06716	No Significant Difference	Down	Down_Down
novel12855.t1	-1.11446877502343	0.181606768819429	0.214510718810561	No Significant Difference	Down	a:82	6786	a:0	50	0.012083702	0	0.260299596888899	-1.14298	No Significant Difference	Down	Down_Down
novel12927.t1	1.78352599049204	0.0313961274888628	0.0427310425285128	Up	Up	a:0	190	a:107	7700	0	0.013896104	2.28003526016005	1.25678	No Significant Difference	Up	Up_Up
novel13167.t1	-2.71025292643685	4.33304921350311e-06	1.46438322413095e-05	Down	Down	a:246	20658	a:0	30	0.011908219	0	0.0146380187534305	-1.13147	No Significant Difference	Down	Down_Down
novel13241.t1	-2.57636202275587	0.0277452293372765	0.0382250735237991	Down	Down	a:123	8726	a:10	250	0.014095806	0.04	3.53023098242397	1.05315	Up	Up	Up_Down
novel13246.t1	4.27818918133877	1.06536875263331e-09	6.89093889667105e-09	Up	Up	a:0	332	a:634	19733	0	0.032128923	10.4038667230247	2.07481	Up	Up	Up_Up
novel13263.t1	-2.53132328081136	0.000622480946490026	0.00128816604999671	Down	Down	a:369	21871	a:1	334	0.016871657	0.002994012	2.58217372515378	-1.04824	No Significant Difference	Down	Down_Down
novel13351.t1	-2.02607272560274	0.0386930008703574	0.0517015738132509	No Significant Difference	Down	a:25	2289	a:0	125	0.0109218	0	0.990299727237868	-1.06501	No Significant Difference	Down	Down_Down
novel13401.t1	-1.57693087569682	0.0790344270345768	0.0998515141905967	No Significant Difference	Down	a:54	4703	a:0	130	0.011482033	0	1.13471661134594	-1.10313	No Significant Difference	Down	Down_Down
novel13413.t1	-4.53115063636547	0.0110563387220134	0.0167620407297608	Down	Down	a:224	11049	a:0	100	0.020273328	0	1.69290925360474	-1.59805	No Significant Difference	Down	Down_Down
novel13429.t1	-4.19774819624777	4.19251384067757e-09	2.45642827743384e-08	Down	Down	a:889	31654	a:0	40	0.028084919	0	0.793732865124184	-1.92922	No Significant Difference	Down	Down_Down
novel13495.t1	-3.60005030055479	8.50618170623731e-05	0.000217162795001413	Down	Down	a:486	11984	a:7	1135	0.040554073	0.006167401	24.6646582045332	-1.64474	Down	Down	Down_Down
novel13872.t1	-3.0192478089863	3.61900370089294e-07	1.51117857239989e-06	Down	Down	a:493	38477	a:0	30	0.012812849	0	0.0422271126180931	-1.18985	No Significant Difference	Down	Down_Down
novel13921.t1	4.95780472890612	2.51710953345847e-19	5.87512810590581e-18	Up	Up	a:6	140	a:204	13143	0.042857144	0.01552157	1.94198382334298	-1.05038	No Significant Difference	Down	Down_Up
novel1398.t1	-1.95015925630725	0.0266549636228949	0.0368630745007506	Down	Down	a:88	5101	a:2	40	0.01725152	0.05	0.495774556707147	1.13863	No Significant Difference	Up	Up_Down
novel14001.t1	-3.24676232235347	0.000180119150654519	0.000423795097741428	Down	Down	a:152	6573	a:0	30	0.023124905	0	0.35578835255285	-1.72792	No Significant Difference	Down	Down_Down
novel14554.t1	-4.1864875675737	1.28582745082265e-05	3.93475354971522e-05	Down	Down	a:121	6383	a:0	205	0.018956603	0	3.51487373179566	-1.53389	Down	Down	Down_Down
novel14561.t1	-1.08859590156106	0.150060573052061	0.18000119557244	No Significant Difference	Down	a:110	7079	a:1	420	0.015538918	0.0023809525	3.22477924728719	-1.04458	Down	Down	Down_Down
novel14660.t1	4.24597626406183	8.45374003434313e-23	2.67918530319182e-21	Up	Up	a:35	4498	a:3900	108561	0.007781236	0.0359245	72.4657538088941	1.36891	Up	Up	Up_Up
novel14691.t1	-6.59093305800683	0.000151144006833222	0.000361819511735977	Down	Down	a:82	5163	a:10	109	0.015882239	0.09174312	8.85035315178555	1.9749	Up	Up	Up_Down
novel14709.t1	1.43999448326417	0.15820144074524	0.188957813262961	No Significant Difference	Up	a:8	689	a:66	1872	0.01161103	0.035256412	5.6395955566536	1.06635	Up	Up	Up_Up
novel14732.t1	-2.27163438072291	0.00475887265529852	0.00790879126559309	Down	Down	a:119	9188	a:0	170	0.012951676	0	1.84957811149332	-1.1986	No Significant Difference	Down	Down_Down
novel14786.t1	-1.35775002426573	0.0248881546240837	0.0346469411016272	Down	Down	a:119	7524	a:71	611	0.015816055	0.11620294	70.1885131356439	2.28941	Up	Up	Up_Down
novel14997.t1	1.0277328785532	0.345817725801839	0.38714955741297	No Significant Difference	Up	a:0	60	a:25	1446	0	0.017289074	0.679578551301603	1.44832	No Significant Difference	Up	Up_Up
novel1507.t1	-2.3437019148077	0.073870856455147	0.0938818624382295	No Significant Difference	Down	a:151	9896	a:1	437	0.01525869	0.0022883294	3.37592444398251	-1.03949	Down	Down	Down_Down
novel15363.t1	-2.94962577622144	0.00310326762745559	0.00540750101414755	Down	Down	a:63	3731	a:0	85	0.016885553	0	1.08531033658466	-1.42683	No Significant Difference	Down	Down_Down
novel15497.t1	-1.41473937960374	0.154226935002761	0.184534841881329	No Significant Difference	Down	a:62	3208	a:0	20	0.019326683	0	0.0456451517289338	-1.55221	No Significant Difference	Down	Down_Down
novel15713.t1	-2.0645966991744	0.00728597317858347	0.0115779093211015	Down	Down	a:373	20075	a:2	510	0.018580323	0.003921569	4.00909071022443	-1.0377	Down	Down	Down_Down
novel1578.t1	2.55395694206413	0.0021057532925119	0.00381425816213586	Up	Up	a:11	280	a:55	3765	0.039285716	0.014608234	3.32010163375662	-1.00203	Down	Down	Down_Up
novel15835.t1	2.34139545936339	0.000110299510012037	0.000273955450881194	Up	Up	a:15	2173	a:147	3217	0.006902899	0.045694746	40.1748253185306	1.72027	Up	Up	Up_Up
novel15866.t1	-1.55018450838622	0.12363552554113	0.150764483183748	No Significant Difference	Down	a:24	470	a:0	10	0.05106383	0	0.178169563136592	-2.61032	No Significant Difference	Down	Down_Down
novel15908.t1	-1.15200052945065	0.143697205658092	0.173055246744977	No Significant Difference	Down	a:17	752	a:0	47	0.022606382	0	0.696850987904156	-1.70515	No Significant Difference	Down	Down_Down
novel15912.t1	-2.86632115392154	2.90380972707633e-05	8.21220947463958e-05	Down	Down	a:386	29971	a:0	60	0.012879116	0	0.431451804528024	-1.19403	No Significant Difference	Down	Down_Down
novel1598.t1	-1.9823259199134	0.0639586956152152	0.0821639746383016	No Significant Difference	Down	a:222	10682	a:0	360	0.020782625	0	7.0882863274951	-1.62212	Down	Down	Down_Down
novel16016.t1	2.21896872600012	0.00727586049197137	0.0115658364607556	Up	Up	a:4	443	a:19	380	0.009029346	0.05	6.3694482074518	1.65674	Up	Up	Up_Up
novel16258.t1	4.40958728889018	3.58990096379098e-15	5.18055101791626e-14	Up	Up	a:11	637	a:71	1554	0.017268445	0.045688547	5.49950722919357	1.03015	Up	Up	Up_Up
novel16465.t1	2.2424328046511	0.00215581420469119	0.00389688890872585	Up	Up	a:1	396	a:17	732	0.0025252525	0.023224045	4.26455865858361	1.40739	Up	Up	Up_Up
novel16488.t1	-2.77792468047716	0.00115206129229268	0.00222444441241373	Down	Down	a:700	21804	a:1	10	0.0321042	0.1	0.160349658447558	1.38547	No Significant Difference	Up	Up_Down
novel1655.t1	-2.46390460404763	0.00688706103979376	0.0110037583755845	Down	Down	a:68	2888	a:0	127	0.023545707	0	2.61458970483619	-1.74613	No Significant Difference	Down	Down_Down
novel16624.t1	9.50827350536666	1.54563383757571e-68	4.12047797170183e-66	Up	Up	a:1	320	a:200	10063	0.003125	0.019874789	3.1566179511799	1.18661	Up	Up	Up_Up
novel16693.t1	5.47236755848884	9.23237329857193e-30	4.51522832256777e-28	Up	Up	a:0	127	a:423	14839	0	0.028505964	3.31092262590641	1.94508	Up	Up	Up_Up
novel16959.t1	-2.98287198215012	1.6203059076803e-05	4.84968169968549e-05	Down	Down	a:142	9555	a:0	80	0.014861329	0	0.847012961181463	-1.3139	No Significant Difference	Down	Down_Down
novel1696.t1	2.27940550782236	0.000169776848747761	0.00040186038223791	Up	Up	a:0	137	a:9	836	0	0.010765551	1.02655941826208	1.05419	No Significant Difference	Up	Up_Up
novel17005.t1	-3.57575324761685	2.21289055921861e-08	1.15472884448806e-07	Down	Down	a:450	30908	a:0	123	0.014559337	0	1.45429109762244	-1.29627	No Significant Difference	Down	Down_Down
novel1718.t1	2.9458659353296	0.0806942099053464	0.101787677123263	No Significant Difference	Up	a:0	30	a:28	1253	0	0.022346368	0.325427009387653	1.6936	No Significant Difference	Up	Up_Up
novel17207.t1	-2.07837778691169	0.00205177846920124	0.00372467855895053	Down	Down	a:272	21202	a:4	60	0.012828979	0.06666667	3.09183336015326	1.74773	Up	Up	Up_Down
novel17227.t1	-5.43840921221102	0.00147588139217367	0.0027783046460328	Down	Down	a:94	5745	a:29	550	0.016362054	0.05272727	12.1031572748225	1.25063	Up	Up	Up_Down
novel1730.t1	2.63271235800389	0.00136333008917209	0.00258501302452879	Up	Up	a:5	701	a:466	16897	0.0071326676	0.02757886	7.15850987947124	1.13317	Up	Up	Up_Up
novel17376.t1	3.19259046900385	7.5915671448221e-06	2.44672151003914e-05	Up	Up	a:0	30	a:267	23490	0	0.011366539	-0.00176153379743482	1.09535	No Significant Difference	Up	Up_Up
novel17381.t1	-2.73867077483312	0.000239214308346405	0.000547074472039987	Down	Down	a:181	14384	a:0	70	0.012583426	0	0.538584458585092	-1.17526	No Significant Difference	Down	Down_Down
novel17433.t1	-5.85364568768339	0.00311404708733501	0.00542211490035306	Down	Down	a:76	3904	a:1	20	0.019467212	0.05	0.0155406821054953	1.02585	No Significant Difference	Up	Up_Down
novel17453.t1	-4.33712292610511	5.96316702358042e-15	8.33249936820138e-14	Down	Down	a:770	50758	a:0	52	0.015170023	0	0.449104033575622	-1.33171	No Significant Difference	Down	Down_Down
novel17582.t1	-2.89562313564696	0.000197162570463112	0.000460508900191801	Down	Down	a:564	24445	a:0	320	0.023072204	0	7.07419863204541	-1.72562	Down	Down	Down_Down
novel17630.t1	-4.0184919912253	7.61248359020633e-05	0.0001965612513388	Down	Down	a:23	2039	a:0	90	0.011280039	0	0.653083146478139	-1.0895	No Significant Difference	Down	Down_Down
novel1764.t1	3.50808587779019	1.83028364740447e-06	6.69119023127484e-06	Up	Up	a:10	1910	a:1303	56559	0.005235602	0.02303789	18.7063219756146	1.11668	Up	Up	Up_Up
novel17708.t1	-2.6842545317403	0.0045034679320589	0.00752431950897362	Down	Down	a:88	6078	a:0	40	0.014478447	0	0.236435022641729	-1.29151	No Significant Difference	Down	Down_Down
novel17785.t1	-1.97781017072652	0.00972626791711492	0.0149573960639175	Down	Down	a:125	8591	a:0	20	0.01455011	0	-0.0506523052486045	-1.29573	No Significant Difference	Down	Down_Down
novel1814.t1	-3.14863789560832	0.0259613382442734	0.0359806681721856	Down	Down	a:102	3261	a:0	112	0.031278748	0	3.15246916197901	-2.0454	Down	Down	Down_Down
novel18163.t1	-2.36978069190833	0.0100998509800905	0.0154758902203664	Down	Down	a:179	15933	a:0	70	0.011234544	0	0.443446266000819	-1.08641	No Significant Difference	Down	Down_Down
novel18286.t1	-2.23537168434638	0.0319433307697484	0.0433867657488011	Down	Down	a:187	13068	a:0	70	0.014309764	0	0.66052681800079	-1.28154	No Significant Difference	Down	Down_Down
novel18502.t1	-1.25646213597626	0.0891555310500105	0.11161167535159	No Significant Difference	Down	a:194	5818	a:4	592	0.03334479	0.006756757	8.61359154537968	-1.37112	Down	Down	Down_Down
novel18944.t1	-4.192800822634	9.59982663552206e-10	6.25189432172325e-09	Down	Down	a:1857	142815	a:1	1020	0.013002836	0.0009803922	9.38414531187664	-1.06688	Down	Down	Down_Down
novel19065.t1	-2.77453505657694	2.84342287693823e-11	2.34867420624862e-10	Down	Down	a:230	19667	a:0	60	0.011694717	0	0.359205550950037	-1.11734	No Significant Difference	Down	Down_Down
novel19066.t1	-2.30020901147429	0.00277801785568793	0.00489026099125177	Down	Down	a:69	4891	a:0	50	0.014107545	0	0.361444425533364	-1.26948	No Significant Difference	Down	Down_Down
novel19166.t1	-2.04381130126704	1.06690085030644e-06	4.08895953791864e-06	Down	Down	a:632	43840	a:0	10	0.014416059	0	-0.195135018489054	-1.28783	No Significant Difference	Down	Down_Down
novel19216.t1	-1.91978843182926	0.114762329401277	0.140745862397597	No Significant Difference	Down	a:9	658	a:0	35	0.013677811	0	0.124778972134166	-1.24354	No Significant Difference	Down	Down_Down
novel1925.t1	3.49532565547618	9.71986831437685e-06	3.06224839768897e-05	Up	Up	a:0	130	a:594	32990	0	0.018005457	2.01126164193329	1.48571	No Significant Difference	Up	Up_Up
novel19253.t1	3.00395758178465	7.89043577306833e-05	0.000203063344256364	Up	Up	a:0	100	a:128	11578	0	0.01105545	0.760953082633819	1.07419	No Significant Difference	Up	Up_Up
novel19277.t1	-1.01291475643233	0.147030672000225	0.17668631929601	No Significant Difference	Down	a:0	90	a:7	542	0	0.012915129	0.735990227516822	1.1963	No Significant Difference	Up	Up_Down
novel19559.t1	2.22424795871967	0.000435872257947623	0.000937341464219455	Up	Up	a:42	3939	a:1442	34391	0.010662605	0.041929573	62.2435410455691	1.32953	Up	Up	Up_Up
novel19749.t1	1.43211103878958	0.0187145174839147	0.0268062643473841	Up	Up	a:91	4895	a:49	773	0.018590398	0.06338939	20.6720798998231	1.36004	Up	Up	Up_Up
novel19824.t1	2.92894345281748	0.000693209030559356	0.00141887391486413	Up	Up	a:11	584	a:63	1225	0.018835617	0.05142857	5.76357351088745	1.09106	Up	Up	Up_Up
novel2019.t1	-1.18463994311809	0.112284055013053	0.137925157405167	No Significant Difference	Down	a:185	10763	a:0	224	0.017188516	0	3.49720263204188	-1.443	Down	Down	Down_Down
novel2123.t1	-1.01583446762297	0.0913054228649225	0.114087724406901	No Significant Difference	Down	a:26	1409	a:0	83	0.018452803	0	1.15585757159954	-1.50857	No Significant Difference	Down	Down_Down
novel2243.t1	-5.14251398455187	0.0187304730288429	0.0268062643473841	Down	Down	a:7	1100	a:10	346	0.0063636363	0.028901733	4.42357325606622	1.24934	Up	Up	Up_Down
novel2246.t1	-1.15196858713882	0.18877523001181	0.222138482537698	No Significant Difference	Down	a:373	9172	a:2	214	0.040667247	0.009345794	3.47224399419179	-1.38903	Down	Down	Down_Down
novel2425.t1	3.29619083894751	1.86672244356684e-08	9.85246830075108e-08	Up	Up	a:15	1144	a:0	10	0.013111888	0	-0.208918878838674	-1.20864	No Significant Difference	Down	Down_Up
novel2663.t1	1.17171596532147	0.221876170417976	0.257677322371471	No Significant Difference	Up	a:0	166	a:16	812	0	0.019704433	2.65704761516611	1.57068	No Significant Difference	Up	Up_Up
novel2735.t1	4.33646754719575	5.01278613531533e-11	3.98327529490048e-10	Up	Up	a:0	170	a:101	6701	0	0.015072377	2.20315712923446	1.3261	No Significant Difference	Up	Up_Up
novel290.t1	-3.53477790505637	4.19371295815615e-05	0.000114633115714956	Down	Down	a:324	18094	a:0	10	0.017906489	0	-0.15969100145503	-1.4806	No Significant Difference	Down	Down_Down
novel2902.t1	-4.21298451076654	1.02885091124554e-14	1.39186636709396e-13	Down	Down	a:1449	99077	a:0	110	0.014624989	0	1.27371764327654	-1.30012	No Significant Difference	Down	Down_Down
novel2950.t1	2.26910852095484	0.010029470962136	0.01538451934351	Up	Up	a:0	81	a:65	4506	0	0.014425211	0.820620998998891	1.28837	No Significant Difference	Up	Up_Up
novel2978.t1	-2.85957946705156	4.03626937669408e-06	1.37364501741008e-05	Down	Down	a:382	13905	a:0	160	0.027472133	0	4.08506198498935	-1.90582	Down	Down	Down_Down
novel3278.t1	2.35989884590581	0.0600359087864009	0.0775054090927129	No Significant Difference	Up	a:0	150	a:305	23212	0	0.013139755	1.63144463856543	1.21037	No Significant Difference	Up	Up_Up
novel3296.t1	-4.36042012197982	2.49723227897271e-08	1.28900417862236e-07	Down	Down	a:476	33986	a:0	30	0.014005767	0	0.078464807290402	-1.26338	No Significant Difference	Down	Down_Down
novel3489.t1	-1.30123041512777	0.171847900792975	0.203982996964073	No Significant Difference	Down	a:59	3711	a:0	280	0.01589868	0	3.97858227196184	-1.37288	Down	Down	Down_Down
novel376.t1	-4.26550947016426	0.00168906255251502	0.00312995699386592	Down	Down	a:105	7960	a:6	85	0.013190955	0.07058824	4.87563064320057	1.79701	Up	Up	Up_Down
novel3947.t1	-1.41625173548579	0.1119287003032	0.137550581439073	No Significant Difference	Down	a:70	6387	a:0	20	0.010959762	0	-0.123390141403831	-1.06762	No Significant Difference	Down	Down_Down
novel3977.t1	3.30562800918052	3.42981871750419e-05	9.54298890477581e-05	Up	Up	a:0	80	a:222	12604	0	0.017613456	1.07130851203692	1.46537	No Significant Difference	Up	Up_Up
novel4163.t1	2.43156406212966	0.0159808107162536	0.0232865443972117	Up	Up	a:0	70	a:41	2819	0	0.014544165	0.667270588661097	1.29538	No Significant Difference	Up	Up_Up
novel4273.t1	1.04968209201433	0.268237500594073	0.306892502888629	No Significant Difference	Up	a:0	52	a:65	6065	0	0.01071723	0.21253103335556	1.05083	No Significant Difference	Up	Up_Up
novel4328.t1	3.20868730302981	0.00365728975678702	0.00624562099268684	Up	Up	a:0	20	a:97	7324	0	0.013244129	-0.0771626935115819	1.21687	No Significant Difference	Up	Up_Up
novel4455.t1	1.66653196870606	0.20430648991498	0.238710182347275	No Significant Difference	Up	a:0	137	a:26	1674	0	0.015531661	1.7145571177208	1.35229	No Significant Difference	Up	Up_Up
novel4570.t1	-2.7726667736428	0.000399368331485059	0.000865860601956764	Down	Down	a:224	16346	a:0	100	0.013703658	0	1.0296608385288	-1.24511	No Significant Difference	Down	Down_Down
novel4615.t1	-6.1265317018102	6.85987585263642e-14	8.18489443549318e-13	Down	Down	a:1144	58142	a:0	20	0.019675966	0	0.0539241115893674	-1.56929	No Significant Difference	Down	Down_Down
novel4644.t1	3.5019572919491	8.16261013547593e-05	0.000209492869092838	Up	Up	a:0	130	a:307	16004	0	0.019182704	2.16161727027566	1.54511	No Significant Difference	Up	Up_Up
novel4646.t1	-1.10999073319566	0.344747941883029	0.386047277341487	No Significant Difference	Down	a:13	1220	a:2	42	0.0106557375	0.04761905	1.04918804250016	1.48	No Significant Difference	Up	Up_Down
novel478.t1	-2.67714987428246	1.74831130500231e-05	5.18939864704976e-05	Down	Down	a:393	35662	a:0	460	0.011020133	0	4.71818748389614	-1.07177	Down	Down	Down_Down
novel4975.t1	-3.58549014651236	9.17827890454079e-05	0.000232769781731275	Down	Down	a:22	1934	a:0	95	0.011375388	0	0.714946871241239	-1.09595	No Significant Difference	Down	Down_Down
novel521.t1	1.95677170653812	0.100170763203205	0.124206265071663	No Significant Difference	Up	a:1	376	a:465	25161	0.0026595744	0.018480983	3.69237046633953	1.16977	Up	Up	Up_Up
novel5267.t1	-3.05922851984044	1.54408279833725e-05	4.64300557916473e-05	Down	Down	a:117	8295	a:0	50	0.014104882	0	0.362794271092525	-1.26933	No Significant Difference	Down	Down_Down
novel5477.t1	-2.32072112130708	8.84356539517708e-05	0.000225078837725248	Down	Down	a:155	9201	a:56	869	0.016845996	0.06444189	29.6806426441644	1.47141	Up	Up	Up_Down
novel5504.t1	-2.85318626783472	0.0520270663293399	0.0679369951799563	No Significant Difference	Down	a:183	4826	a:4	601	0.037919603	0.006655574	10.8714444364623	-1.52461	Down	Down	Down_Down
novel5520.t1	-4.41903207108077	1.00075723445241e-15	1.54880994417927e-14	Down	Down	a:1022	59031	a:1	417	0.017312936	0.0023980816	3.94325763229881	-1.13947	Down	Down	Down_Down
novel5555.t1	-2.94935846808564	0.00522137355344463	0.00859284570993563	Down	Down	a:54	4244	a:0	63	0.012723845	0	0.455197334826551	-1.18421	No Significant Difference	Down	Down_Down
novel5594.t1	-2.19293759292701	0.00952032055714862	0.0146614122778493	Down	Down	a:184	11627	a:0	100	0.015825234	0	1.24235538512937	-1.36878	No Significant Difference	Down	Down_Down
novel5652.t1	1.08121702635571	0.314749062207706	0.35527640678509	No Significant Difference	Up	a:4	213	a:176	3296	0.018779343	0.053398058	2.83062940689126	1.1394	No Significant Difference	Up	Up_Up
novel5747.t1	1.40902996785082	0.275150727085099	0.313943377429423	No Significant Difference	Up	a:0	510	a:77	5030	0	0.015308151	7.14457748292034	1.3396	Up	Up	Up_Up
novel589.t1	3.68615666361926	2.61615244035676e-07	1.12347468664215e-06	Up	Up	a:6	1185	a:1212	52401	0.005063291	0.02312933	11.9570963452534	1.13707	Up	Up	Up_Up
novel6122.t1	-2.73045870309096	0.000233293549786783	0.000535109085263788	Down	Down	a:259	15251	a:0	10	0.016982492	0	-0.169101251572101	-1.43202	No Significant Difference	Down	Down_Down
novel6162.t1	-2.65917282730337	3.66665729800633e-06	1.25856785215082e-05	Down	Down	a:190	13567	a:0	150	0.0140045695	0	1.75768592556381	-1.26331	No Significant Difference	Down	Down_Down
novel6385.t1	3.14162858995551	0.0614900708569713	0.0791984656471563	No Significant Difference	Up	a:0	261	a:26	2028	0	0.012820513	2.82051675470802	1.19033	No Significant Difference	Up	Up_Up
novel6412.t1	2.40360874606856	0.0146427586975814	0.0215679483508279	Up	Up	a:0	106	a:188	7409	0	0.025374545	2.35887840835335	1.82271	No Significant Difference	Up	Up_Up
novel65.t1	-1.85531502868864	0.00253194403445283	0.00450049824714612	Down	Down	a:735	30014	a:0	131	0.024488572	0	2.89468389289686	-1.78612	No Significant Difference	Down	Down_Down
novel6516.t1	1.05702122309609	0.0787136793445189	0.0994693916133543	No Significant Difference	Up	a:0	117	a:177	14074	0	0.012576382	1.12856857208112	1.17481	No Significant Difference	Up	Up_Up
novel6576.t1	1.49244814653507	0.24737383934728	0.284940460013184	No Significant Difference	Up	a:0	70	a:165	11641	0	0.01417404	0.650587027006395	1.27346	No Significant Difference	Up	Up_Up
novel6597.t1	-1.44140481108851	0.0326275346161014	0.0442409455111713	Down	Down	a:117	12825	a:13	444	0.009122807	0.029279279	5.6306889139978	1.03847	Up	Up	Up_Down
novel6605.t1	-3.3226888922022	1.92453977675922e-08	1.01340212257236e-07	Down	Down	a:128	8562	a:10	211	0.014949778	0.047393367	4.28373811001666	1.20186	Up	Up	Up_Down
novel6613.t1	-1.3241947319738	0.112211069797278	0.137847002933254	No Significant Difference	Down	a:208	5929	a:8	739	0.0350818	0.010825439	7.66874246592579	-1.1142	Down	Down	Down_Down
novel6615.t1	-2.29867231869843	0.00577070496935016	0.00939904219985441	Down	Down	a:225	12570	a:0	180	0.017899761	0	2.88165016954281	-1.48025	No Significant Difference	Down	Down_Down
novel6630.t1	-2.45250564547377	8.68977996173082e-05	0.000221517293259009	Down	Down	a:260	23114	a:7	184	0.011248594	0.038043477	3.27669037657029	1.17697	Up	Up	Up_Down
novel6681.t1	-2.97838725616337	0.000176537974062822	0.000416125224576651	Down	Down	a:263	16556	a:0	30	0.01588548	0	0.135461555170878	-1.37214	No Significant Difference	Down	Down_Down
novel7069.t1	3.55075213516559	7.34061081760992e-09	4.1292074752265e-08	Up	Up	a:7	1158	a:871	34681	0.006044905	0.025114616	11.7040118561463	1.12996	Up	Up	Up_Up
novel7072.t1	-2.1304485980357	0.0493207935418335	0.0646297054594736	No Significant Difference	Down	a:118	8303	a:0	140	0.014211731	0	1.64096314045548	-1.27571	No Significant Difference	Down	Down_Down
novel7098.t1	-1.05778620929122	0.114729537822753	0.140711992804848	No Significant Difference	Down	a:317	23147	a:19	464	0.013695079	0.040948275	7.74817139388642	1.10445	Up	Up	Up_Down
novel7341.t1	3.90144547545939	3.34134110044147e-09	1.9872648119686e-08	Up	Up	a:0	20	a:126	8126	0	0.015505784	-0.0312910273810303	1.35082	No Significant Difference	Up	Up_Up
novel750.t1	10.2946525083971	3.15675589553852e-18	6.57766331888762e-17	Up	Up	a:0	30	a:5315	412315	0	0.0128906295	0.0447283703724679	1.19476	No Significant Difference	Up	Up_Up
novel753.t1	8.74118116784322	4.83994928034754e-12	4.49020473664996e-11	Up	Up	a:0	170	a:3037	248023	0	0.012244832	1.74754316876715	1.15347	No Significant Difference	Up	Up_Up
novel7629.t1	2.20104698138911	0.043467645700124	0.0575168964417408	No Significant Difference	Up	a:0	110	a:85	5488	0	0.015488339	1.35393077228065	1.34984	No Significant Difference	Up	Up_Up
novel7679.t1	1.04919161794115	0.0585312222590534	0.0757607099994374	No Significant Difference	Up	a:106	9903	a:611	19327	0.010703827	0.031613804	68.2332035087602	1.00716	Up	Up	Up_Up
novel7735.t1	-2.82491395695604	0.00298905511641874	0.00523060600589861	Down	Down	a:79	4645	a:24	451	0.017007535	0.05321508	9.52929574844211	1.22691	Up	Up	Up_Down
novel7785.t1	-2.25649781778082	0.00469690097461908	0.0078277844632166	Down	Down	a:64	5158	a:0	100	0.01240791	0	0.890581900308348	-1.16401	No Significant Difference	Down	Down_Down
novel7891.t1	-3.63325894475794	0.00203907419613487	0.00370305438392528	Down	Down	a:52	2248	a:1	178	0.023131672	0.0056179776	1.31265605858118	-1.085	No Significant Difference	Down	Down_Down
novel8015.t1	1.11656281291168	0.417519789554922	0.459847676844761	No Significant Difference	Up	a:84	3078	a:0	41	0.027290449	0	0.781817831728688	-1.89881	No Significant Difference	Down	Down_Up
novel8173.t1	-6.56879678387748	0.000192358112986901	0.000449905540025789	Down	Down	a:113	2319	a:0	10	0.0487279	0	0.158122167081217	-2.55405	No Significant Difference	Down	Down_Down
novel8179.t1	-2.26073878390579	0.00105679928420227	0.00205789789000487	Down	Down	a:203	8521	a:0	120	0.023823494	0	2.52694342061795	-1.75803	No Significant Difference	Down	Down_Down
novel8194.t1	-2.14951590500341	0.0118653596621654	0.0178675254248506	Down	Down	a:234	11368	a:0	120	0.020584095	0	2.13659825690183	-1.61278	No Significant Difference	Down	Down_Down
novel8221.t1	-1.1168897529743	0.202592014390826	0.236890219536244	No Significant Difference	Down	a:36	3170	a:0	100	0.011356466	0	0.778452570539116	-1.09467	No Significant Difference	Down	Down_Down
novel8240.t1	-1.61666254797712	0.0452387771062537	0.0596717354874242	No Significant Difference	Down	a:164	15410	a:0	755	0.01064244	0	7.53896223854281	-1.04561	Down	Down	Down_Down
novel8862.t1	-2.35903824939451	0.00420241940781817	0.00707217406469809	Down	Down	a:153	6968	a:0	60	0.02195752	0	0.980832552907714	-1.67616	No Significant Difference	Down	Down_Down
novel8908.t1	-2.28583602954611	0.000582745283440046	0.00121546442795902	Down	Down	a:314	21042	a:0	270	0.014922536	0	3.68709001375532	-1.31745	Down	Down	Down_Down
novel9009.t1	-1.70362958364119	0.0147029301364732	0.0216483688689072	Down	Down	a:108	10338	a:0	10	0.010446895	0	-0.235360685567684	-1.03188	No Significant Difference	Down	Down_Down
novel9143.t1	-1.05048958968879	0.0488495975200034	0.0640585578589859	No Significant Difference	Down	a:39	2933	a:2	42	0.0132969655	0.04761905	0.774064487593449	1.3064	No Significant Difference	Up	Up_Down
novel9216.t1	2.70564656853617	3.73522143680331e-05	0.000103052091426091	Up	Up	a:1	20	a:171	13621	0.05	0.0125541445	0.321559288312187	-1.41157	No Significant Difference	Down	Down_Up
novel9249.t1	1.95237099251723	0.0545748769998615	0.0709878046103915	No Significant Difference	Up	a:2	775	a:4	147	0.0025806453	0.027210884	3.57642201421993	1.56452	Up	Up	Up_Up
novel9273.t1	-1.04063819934108	0.314877976212447	0.355364901185725	No Significant Difference	Down	a:96	7550	a:0	390	0.012715232	0	4.51892411950826	-1.18366	Down	Down	Down_Down
novel9344.t1	1.90096983714664	0.0613355646881438	0.0790406461779065	No Significant Difference	Up	a:6	1149	a:470	19591	0.005221932	0.023990609	11.7936971567296	1.15898	Up	Up	Up_Up
novel9352.t1	-1.06891819951324	0.0839584075742319	0.105620958536133	No Significant Difference	Down	a:34	1969	a:0	11	0.017267648	0	-0.149829676354159	-1.44719	No Significant Difference	Down	Down_Down
novel9538.t1	-1.8504479888889	0.0391109357619074	0.0522144817968276	No Significant Difference	Down	a:63	5751	a:0	40	0.010954617	0	0.0940577359579606	-1.06727	No Significant Difference	Down	Down_Down
novel9577.t1	-1.72760116029498	0.00141223510370289	0.00266915915593249	Down	Down	a:155	14147	a:0	90	0.010956386	0	0.64247947636909	-1.06739	No Significant Difference	Down	Down_Down
novel9727.t1	-1.9272675863892	0.00536925825727859	0.00880956197018762	Down	Down	a:108	8290	a:0	126	0.013027744	0	1.29369282441507	-1.20337	No Significant Difference	Down	Down_Down
novel9884.t1	-2.78422766537857	0.0643644117438437	0.0826422270345924	No Significant Difference	Down	a:36	2169	a:0	40	0.016597511	0	0.318312139890679	-1.41129	No Significant Difference	Down	Down_Down
