# Supplementary material for: Direct RNA Sequencing Reveals Sex-Biased Transcriptomic and Epitranscriptomic Regulation in Procambarus clarkii
Source: Biology (Basel). 2025 Dec 8;14(12):1757. doi: 10.3390/biology14121757 (PMC12731033; doi:10.3390/biology14121757)
Supplement: Supplementary file 1 [file biology-14-01757-s001.zip › Table S6 Genes with sexually dimorphic psU modification.xls]

TranscriptID	log2fc_exp	pvalue	padj	diffType.x	Expression_diff	Group1_counts	Group1_total	Group2_counts	Group2_total	Group1_pct_modified	Group2_pct_modified	score	meth_cut_col	diffType.y	Methyl_diff	all_diff
Pclarkia005368.1	2.17544634024083	0.0385880484973702	0.051569578549196	No Significant Difference	Up	17802:4	150	17802:26	7048	0.026666667	0.0036889897	3.94935614182452	-1.42145	Down	Down	Down_Up
Pclarkia006266.1	11.0653704144886	3.62172895008765e-19	8.31072182369479e-18	Up	Up	17802:0	294	17802:905	74037	0	0.012223618	3.26232311667081	1.15209	Up	Up	Up_Up
Pclarkia006487.1	2.86747706723374	0.000203728122214041	0.000474359727831603	Up	Up	17802:0	1111	17802:97	8313	0	0.011668471	11.8882827236721	1.1156	Up	Up	Up_Up
Pclarkia006796.1	1.25797299619568	0.00150526780877075	0.00282459749196702	Up	Up	17802:78	3237	17802:557	84064	0.024096385	0.0066259042	41.6089359202633	-1.03619	Down	Down	Down_Up
Pclarkia007957.1	5.36082869503113	5.76376284036203e-15	8.07433411596381e-14	Up	Up	17802:0	362	17802:328	28797	0	0.011390075	3.77447241657319	1.09694	Up	Up	Up_Up
Pclarkia010199.1	2.53171284879081	0.00753506967804441	0.0119242050099158	Up	Up	17802:1	20	17802:62	9598	0.05	0.006459679	0.86467051222877	-1.86603	No Significant Difference	Down	Down_Up
Pclarkia010562.1	2.74682735050523	3.9956278857757e-05	0.000109724412714616	Up	Up	17802:1	30	17802:241	34795	0.033333335	0.0069262823	0.463046714436132	-1.35621	No Significant Difference	Down	Down_Up
Pclarkia012457.1	2.81967980045943	4.32855569288392e-05	0.000117855298288675	Up	Up	17802:0	125	17802:32	2714	0	0.011790715	1.10320419992007	1.12371	No Significant Difference	Up	Up_Up
Pclarkia012826.1	4.29810880287489	4.56021389112527e-28	2.04285561989256e-26	Up	Up	17802:0	400	17802:149	11644	0	0.01279629	4.71807447279252	1.1888	Up	Up	Up_Up
Pclarkia012970.t1	-4.25532349923381	2.37686595586077e-15	3.50687678088802e-14	Down	Down	17802:329	56148	17802:3	94	0.005859514	0.031914894	2.32002762046704	1.40211	No Significant Difference	Up	Up_Down
Pclarkia014664.1	2.35910779546925	0.00328031980720489	0.00567348023136467	Up	Up	17802:0	139	17802:28	2439	0	0.011480114	1.21453025856135	1.103	No Significant Difference	Up	Up_Up
Pclarkia016978.1	1.72537416334804	0.0844336360492205	0.106159866437805	No Significant Difference	Up	17802:2	180	17802:0	844	0.011111111	0	3.140015913909	-1.078	Down	Down	Down_Up
Pclarkia019956.1	3.82396544426457	1.27808126517004e-09	8.16195062529447e-09	Up	Up	17802:0	30	17802:105	10374	0	0.010121457	-0.0397422537033663	1.00873	No Significant Difference	Up	Up_Up
Pclarkia022546.1	1.90647146792679	0.000163349821818745	0.000388236024376831	Up	Up	17802:22	902	17802:381	69567	0.024390243	0.0054767346	15.2448530117135	-1.1519	Down	Down	Down_Up
Pclarkia023660.1	3.86320334881606	2.21531504232342e-09	1.35703641880735e-08	Up	Up	17802:0	362	17802:253	24522	0	0.010317266	3.38026745401112	1.02271	Up	Up	Up_Up
Pclarkia024156.1	3.83637357431695	6.41800264864071e-11	5.04096845816979e-10	Up	Up	17802:0	180	17802:7	501	0	0.013972056	1.81553145659291	1.26135	No Significant Difference	Up	Up_Up
Pclarkia027216.1	10.2270812662857	1.24651986101654e-16	2.14935751812059e-15	Up	Up	17802:1	464	17802:4962	341179	0.0021551724	0.014543685	3.54432163652382	1.01378	Up	Up	Up_Up
Pclarkia027387.1	1.1720275472607	0.200887888387523	0.235059316710423	No Significant Difference	Up	17802:2	70	17802:265	38237	0.028571429	0.00693046	0.994876776335104	-1.18791	No Significant Difference	Down	Down_Up
novel10234.t1	1.39672884127888	0.130506082378206	0.158342666723776	No Significant Difference	Up	17802:71	2074	17802:58	7252	0.034233365	0.007997794	32.7846413848365	-1.29731	Down	Down	Down_Up
novel10610.t1	-4.16255512996458	4.55981183206007e-10	3.12397085758069e-09	Down	Down	17802:173	11711	17802:0	240	0.014772437	0	3.18914573639404	-1.30874	Down	Down	Down_Down
novel10707.t1	-3.71673522615319	1.16785367327372e-11	1.02671442236208e-10	Down	Down	17802:512	79107	17802:1	40	0.0064722463	0.025	0.290829746251347	1.08732	No Significant Difference	Up	Up_Down
novel10853.t1	-3.41339444678388	4.42769663463987e-08	2.18666776042731e-07	Down	Down	17802:128	10120	17802:0	266	0.012648221	0	2.99553825522048	-1.1794	No Significant Difference	Down	Down_Down
novel10882.t1	3.60923302145919	0.00628105068286993	0.0101506198840247	Up	Up	17802:6	112	17802:43	4081	0.05357143	0.010536633	4.44429003626146	-1.63018	Down	Down	Down_Up
novel11347.t1	-1.50038710515657	0.189865181901954	0.223305104942817	No Significant Difference	Down	17802:41	5799	17802:2	70	0.0070701847	0.028571429	0.94172515358585	1.17605	No Significant Difference	Up	Up_Down
novel11590.t1	-2.64101696568437	5.09586237917129e-05	0.000136761438821976	Down	Down	17802:98	5573	17802:1	265	0.017584784	0.003773585	1.75220370074931	-1.00197	No Significant Difference	Down	Down_Down
novel11898.t1	2.02862112443769	0.000426480660232155	0.000919510158026702	Up	Up	17802:0	77	17802:33	2931	0	0.011258956	0.514777222503483	1.08807	No Significant Difference	Up	Up_Up
novel12389.t1	1.44616120298974	0.0670171259202784	0.0857486207427165	No Significant Difference	Up	17802:2	170	17802:0	557	0.011764706	0	2.5691353126391	-1.12199	No Significant Difference	Down	Down_Up
novel13098.t1	-2.70299103082116	0.086674881847433	0.108771616540308	No Significant Difference	Down	17802:50	3437	17802:0	150	0.014547571	0	1.80505849226722	-1.29558	No Significant Difference	Down	Down_Down
novel13429.t1	-4.19774819624777	4.19251384067757e-09	2.45642827743384e-08	Down	Down	17802:393	25067	17802:0	31	0.015677983	0	0.145004985254673	-1.36053	No Significant Difference	Down	Down_Down
novel13921.t1	4.95780472890612	2.51710953345847e-19	5.87512810590581e-18	Up	Up	17802:0	110	17802:126	12555	0	0.010035843	0.758657519944109	1.00258	No Significant Difference	Up	Up_Up
novel14001.t1	-3.24676232235347	0.000180119150654519	0.000423795097741428	Down	Down	17802:290	5140	17802:0	40	0.056420233	0	1.96870691551158	-2.73162	No Significant Difference	Down	Down_Down
novel14554.t1	-4.1864875675737	1.28582745082265e-05	3.93475354971522e-05	Down	Down	17802:97	7217	17802:0	169	0.013440488	0	1.91410060135559	-1.229	No Significant Difference	Down	Down_Down
novel15054.t1	-2.82653173571314	0.000226867527708094	0.000521645680148696	Down	Down	17802:163	13275	17802:0	425	0.01227872	0	4.82153249393286	-1.15567	Down	Down	Down_Down
novel15363.t1	-2.94962577622144	0.00310326762745559	0.00540750101414755	Down	Down	17802:101	8985	17802:0	237	0.011240957	0	2.29796464388778	-1.08685	No Significant Difference	Down	Down_Down
novel15497.t1	-1.41473937960374	0.154226935002761	0.184534841881329	No Significant Difference	Down	17802:55	3618	17802:0	50	0.015201769	0	0.415317426741922	-1.33353	No Significant Difference	Down	Down_Down
novel15667.t1	-4.11891157293037	0.0336724125961163	0.0455691157773153	Down	Down	17802:16	1587	17802:7	50	0.010081915	0.14	10.8742410298479	2.90099	Up	Up	Up_Down
novel15728.t1	-2.88012038103696	1.58443085116911e-05	4.75014814829e-05	Down	Down	17802:232	26379	17802:24	178	0.008794875	0.13483146	43.1735856493715	2.94596	Up	Up	Up_Down
novel15873.t1	1.97214694354374	0.0466683131795534	0.0614113807577631	No Significant Difference	Up	17802:7	123	17802:14	3776	0.05691057	0.003707627	11.1058262600257	-2.28726	Down	Down	Down_Up
novel16028.t1	2.4248097827595	0.0158072157857712	0.0230521190414399	Up	Up	17802:1	40	17802:70	11214	0.025	0.0062421975	0.314517016576019	-1.10761	No Significant Difference	Down	Down_Up
novel16488.t1	-2.77792468047716	0.00115206129229268	0.00222444441241373	Down	Down	17802:120	20188	17802:3	70	0.0059441254	0.042857144	3.02458859708145	1.72907	Up	Up	Up_Down
novel16959.t1	-2.98287198215012	1.6203059076803e-05	4.84968169968549e-05	Down	Down	17802:101	7985	17802:0	100	0.012648717	0	0.91903574898231	-1.17943	No Significant Difference	Down	Down_Down
novel17122.t1	-5.33214034725621	9.12033132623067e-27	3.75189182182851e-25	Down	Down	17802:1057	77470	17802:0	425	0.013643991	0	5.47612528355512	-1.24147	Down	Down	Down_Down
novel17166.t1	2.90895144677632	1.8466294389529e-09	1.14668983110316e-08	Up	Up	17802:0	30	17802:20	1311	0	0.01525553	0.111466227368595	1.3366	No Significant Difference	Up	Up_Up
novel17259.t1	2.80285437444883	0.000619294963568499	0.00128284213067377	Up	Up	17802:0	80	17802:85	8002	0	0.010622344	0.50427594021312	1.04421	No Significant Difference	Up	Up_Up
novel17630.t1	-4.0184919912253	7.61248359020633e-05	0.0001965612513388	Down	Down	17802:43	3116	17802:0	110	0.013799743	0	1.15599700191007	-1.25095	No Significant Difference	Down	Down_Down
novel1776.t1	-1.80622914357027	0.0562213649920903	0.0729514867753826	No Significant Difference	Down	17802:32	2735	17802:0	130	0.011700183	0	1.14844916725036	-1.11771	No Significant Difference	Down	Down_Down
novel17845.t1	-8.7212878731241	2.71859369599736e-09	1.64129662037212e-08	Down	Down	17802:972	90575	17802:0	580	0.010731438	0	5.89134792255663	-1.05182	Down	Down	Down_Down
novel19065.t1	-2.77453505657694	2.84342287693823e-11	2.34867420624862e-10	Down	Down	17802:180	16690	17802:0	60	0.010784901	0	0.303903856954321	-1.05554	No Significant Difference	Down	Down_Down
novel2950.t1	2.26910852095484	0.010029470962136	0.01538451934351	Up	Up	17802:9	101	17802:50	5799	0.089108914	0.008622176	12.2631802992652	-2.41199	Down	Down	Down_Up
novel341.t1	2.41479231744446	0.00413190429546864	0.00696384911382071	Up	Up	17802:8	1210	17802:357	11828	0.0066115703	0.030182617	15.2817033003857	1.27438	Up	Up	Up_Up
novel3694.t1	-2.47434440867779	0.000589772155795462	0.0012279543997236	Down	Down	17802:62	4200	17802:0	200	0.014761905	0	2.55898367211967	-1.30812	No Significant Difference	Down	Down_Down
novel3837.t1	-1.37900562791887	0.0259811988100102	0.0360026885818579	Down	Down	17802:115	26687	17802:3	160	0.004309214	0.01875	1.75529772364882	1.00662	No Significant Difference	Up	Up_Down
novel3855.t1	-2.16939771936951	0.0789325864345547	0.0997367514093127	No Significant Difference	Down	17802:55	4082	17802:0	214	0.013473787	0	2.48269107306419	-1.23105	No Significant Difference	Down	Down_Down
novel4163.t1	2.43156406212966	0.0159808107162536	0.0232865443972117	Up	Up	17802:0	10	17802:11	762	0	0.0144356955	-0.195870731695358	1.28899	No Significant Difference	Up	Up_Up
novel4173.t1	-2.22576096291735	0.00948208419130032	0.0146157719704007	Down	Down	17802:198	15455	17802:0	700	0.012811388	0	8.47974706680134	-1.18975	Down	Down	Down_Down
novel4330.t1	1.43071833024752	0.115186153620397	0.141214692932635	No Significant Difference	Up	17802:5	150	17802:13	1183	0.033333335	0.010989011	1.53185339718448	-1.04584	No Significant Difference	Down	Down_Up
novel4376.t1	-1.00953428716089	0.271844029883183	0.310548370397997	No Significant Difference	Down	17802:32	1533	17802:1	191	0.020874104	0.005235602	1.17042245697678	-1.01895	No Significant Difference	Down	Down_Down
novel4455.t1	1.66653196870606	0.20430648991498	0.238710182347275	No Significant Difference	Up	17802:0	344	17802:22	1902	0	0.011566772	3.33062806399062	1.10881	Up	Up	Up_Up
novel4646.t1	-1.10999073319566	0.344747941883029	0.386047277341487	No Significant Difference	Down	17802:16	1145	17802:0	31	0.0139737995	0	0.0858454673552416	-1.26146	No Significant Difference	Down	Down_Down
novel4821.t1	2.21307912216264	0.00365982948036075	0.00624956563865672	Up	Up	17802:0	130	17802:41	1888	0	0.021716101	2.41313922364264	1.66522	No Significant Difference	Up	Up_Up
novel5555.t1	-2.94935846808564	0.00522137355344463	0.00859284570993563	Down	Down	17802:30	4745	17802:5	197	0.006322445	0.02538071	2.67069480341991	1.11611	No Significant Difference	Up	Up_Down
novel5698.t1	2.23672263919844	0.0609251667580639	0.0785452842065841	No Significant Difference	Up	17802:4	202	17802:21	4643	0.01980198	0.004522938	2.29420236812416	-1.03707	No Significant Difference	Down	Down_Up
novel6026.t1	-1.03385409248973	0.25289540116316	0.290709437684576	No Significant Difference	Down	17802:9	3301	17802:6	320	0.0027264466	0.01875	4.99043914821982	1.17573	Up	Up	Up_Down
novel6332.t1	2.43619984631071	0.00650762839739148	0.0104633060183224	Up	Up	17802:97	7792	17802:21	560	0.012448666	0.0375	8.04408778685274	1.0813	Up	Up	Up_Up
novel6453.t1	-2.22364919420577	0.0960152218918358	0.119467644993264	No Significant Difference	Down	17802:40	3763	17802:0	79	0.010629817	0	0.489682346882944	-1.04473	No Significant Difference	Down	Down_Down
novel652.t1	-6.85237554687185	5.34018768510373e-16	8.56698427925313e-15	Down	Down	17802:1088	42124	17802:1	492	0.025828507	0.0020325202	8.91585101310011	-1.57417	Down	Down	Down_Down
novel6605.t1	-3.3226888922022	1.92453977675922e-08	1.01340212257236e-07	Down	Down	17802:155	7629	17802:8	114	0.02031721	0.07017544	3.93255311848907	1.40302	Up	Up	Up_Down
novel7016.t1	1.42521074112975	0.398810816794288	0.441082881732298	No Significant Difference	Up	17802:208	7690	17802:1	476	0.027048115	0.0021008404	8.80934370505429	-1.61429	Down	Down	Down_Up
novel7341.t1	3.90144547545939	3.34134110044147e-09	1.9872648119686e-08	Up	Up	17802:0	20	17802:91	8314	0	0.010945394	-0.123600230030604	1.06663	No Significant Difference	Up	Up_Up
novel750.t1	10.2946525083971	3.15675589553852e-18	6.57766331888762e-17	Up	Up	17802:0	10	17802:5036	472784	0	0.010651799	-0.233239921559289	1.04627	No Significant Difference	Up	Up_Up
novel7785.t1	-2.25649781778082	0.00469690097461908	0.0078277844632166	Down	Down	17802:59	5250	17802:0	110	0.011238095	0	0.884267379870209	-1.08665	No Significant Difference	Down	Down_Down
novel8028.t1	-3.20000623399043	0.000117989714516297	0.00029048223785669	Down	Down	17802:79	7018	17802:0	601	0.011256768	0	6.18004135272622	-1.08792	Down	Down	Down_Down
novel8730.t1	3.15478609803247	1.30403771974117e-11	1.13907464424035e-10	Up	Up	17802:1	365	17802:184	10180	0.002739726	0.018074656	3.34233095124864	1.13993	Up	Up	Up_Up
novel8862.t1	-2.35903824939451	0.00420241940781817	0.00707217406469809	Down	Down	17802:115	6153	17802:0	70	0.01869007	0	0.967478744425307	-1.52055	No Significant Difference	Down	Down_Down
novel8985.t1	1.74247485113899	0.0897461037171593	0.112288963892559	No Significant Difference	Up	17802:0	204	17802:13	1236	0	0.010517799	1.64940450969561	1.03688	No Significant Difference	Up	Up_Up
novel9009.t1	-1.70362958364119	0.0147029301364732	0.0216483688689072	Down	Down	17802:173	15898	17802:0	10	0.010881872	0	-0.23094759030846	-1.06225	No Significant Difference	Down	Down_Down
novel9352.t1	-1.06891819951324	0.0839584075742319	0.105620958536133	No Significant Difference	Down	17802:37	3558	17802:0	60	0.0103991	0	0.276424407940141	-1.02851	No Significant Difference	Down	Down_Down
novel9727.t1	-1.9272675863892	0.00536925825727859	0.00880956197018762	Down	Down	17802:191	11320	17802:0	221	0.016872792	0	3.37786779114083	-1.42615	Down	Down	Down_Down
